# Supplementary material for: Genome-Wide Association Study Reveals the Genetic Basis of Total Flavonoid Content in Brown Rice
Source: Genes (Basel). 2023 Aug 25;14(9):1684. doi: 10.3390/genes14091684 (PMC10531027; doi:10.3390/genes14091684)
Supplement: Supplementary file 1 [file genes-14-01684-s001.zip]

Archive with 2 entries (2 files):
- supplementary table S1-S5.xlsx
- supplymentary figure S1.pdf
