# Supplementary material for: Genome-Wide Association Study Reveals the Genetic Basis of Total Flavonoid Content in Brown Rice
Source: Genes (Basel). 2023 Aug 25;14(9):1684. doi: 10.3390/genes14091684 (PMC10531027; doi:10.3390/genes14091684)
Supplement: Supplementary file 1 [file genes-14-01684-s001.zip › supplementary table S1-S5.xlsx]

## Sheet: Table S1
Table S1. The information of 633 cultivated rice accessions
Accessions	Subspecies	Varietiy name	Varietiy name in Chinese	Country	Continent	Total flavonoid content (mg/100 g)	Longitude	Latitude
CH1237	Indica	Yanshuichi	盐水赤	China	Asia	435.911	118.53	26.48
CH1127	Japonica	Feidongtangdao	肥东塘稻	China	Asia	426.033	117.17	31.83
CH1196	Japonica	Lengshuigu 2	冷水谷2	China	Asia	407.321	102.32	24.22
CH1126	Indica	Qiuqianbai	秋前白	China	Asia	355.831	117.17	31.83
CH1085	Japonica	IRAT 669	IRAT 669	Ivory Coast	Africa	347.777	-5.28333	6.81667
CH1195	Japonica	Haobayong 1	毫巴永1	China	Asia	344.467	102.32	24.22
CH1240	Japonica	Lamujia	拉木加	China	Asia	331.488	102.32	24.22
CH1117	Japonica	Longhuamaomeng	隆化毛葫芦	China	Asia	330.591	115.2	38.24
CH1013	Indica	Tianhandao	田旱稻	Vietnam	Asia	316.426	105.62	20.37
CH1199	Japonica	Banjiemang 2	半节芒	China	Asia	313.67	102.32	24.22
SE264	Japonica	DINORADO	DINORADO	Philippines	Asia	309.537	121.26	15.6667
CH1286	Indica	Meihuanuo	梅花糯	China	Asia	265.249	104.07	30.4
CH1152	Indica	Hanmadao4	旱麻稻	China	Asia	262.532	113.47	34.12
SE100	Indica	Hei Mi Chan	Hei Mi Chan	China	Asia	262.268	121.45	24.39
CH1172	Indica	Wujuhonggu	乌咀红谷	China	Asia	258.866	102.32	24.22
CH1256	Indica	Xiangdao	香稻	China	Asia	254.525	113.47	34.12
SE217	Indica	FL478	FL478	IRRI	Asia	250.623	121.26	15.6667
CH1224	Indica	Zaoshuxianghei	早熟香黑	China	Asia	236.616	108.68	22.87
SE294	Indica	Guihui 2190	贵恢2190	China	Asia	235.635	106	26.57
CH1194	Indica	Xianggu	香谷	China	Asia	228.83	102.32	24.22
CH1299	Indica	Nangaogu	南高谷	China	Asia	226.074	102.32	24.22
CH1044	Indica	Dumai	Dumai	India	Asia	225.719	78.45	28.42
CH1171	Indica	Fanhaopi	饭毫皮	China	Asia	222.426	102.32	24.22
CH1164	Indica	Gongju 73	公居73	China	Asia	209.75	102.32	24.22
SE387	Indica	Yuelianggu	月亮谷	China	Asia	208.384	102.32	24.22
CH1170	Indica	Jixuenuo	鸡血糯	China	Asia	206.309	102.32	24.22
SE397	Japonica	Tog 6542	Tog 6542	Philippines	Asia	204.932	18.7833	4.48333
CH1161	Indica	Zimi	紫米	China	Asia	203.213	102.32	24.22
CH1174	Japonica	Zegu	泽谷	China	Asia	196.932	106	26.57
CH1107	Indica	Jiefangxian	解放籼	China	Asia	195.13	115.55	28.4
CH1258	Indica	Laozaogu	老造谷	China	Asia	192.412	102.32	24.22
SE386	Japonica	Jinyuan 85	津原85	China	Asia	188.789	117.05	39.0333
SE025	Indica	Amol3(Sana)	Amol3(Sana)	Iran	Asia	188.209	52.65	33.86
CH1276	Indica	Baoxie-7B	包协-7B	China	Asia	183.43	112.59	28.12
CH1115	Indica	Biwusheng	秕五升	China	Asia	178.128	102.32	24.22
CH1302	Japonica	Koshifu	越富（丰）	Japan	Asia	177.095	139.76	36.7
SE413	Indica	207R	207R	China	Asia	170.199	118.53	26.48
CH1295	Indica	Wuqiaozhan	乌壳占	China	Asia	169.657	118.53	26.48
CH1092	Japonica	YR196	YR196	Australia	Oceania	169.311	149.133	-35.12
CH1114	Indica	Baoxie123B	包协123B	China	Asia	166.455	112.59	28.12
CH1158	Indica	San**Qishiluo	三**七十箩	China	Asia	165.691	102.32	24.22
CH1040	Indica	IR 50	IR 50	IRRI	Asia	165.443	121.26	15.6667
SE017	Indica	Yuexiangzhan	粤香占	China	Asia	164.41	113.27	23.13
CH1169	Indica	Jinzhinuo	金枝糯	China	Asia	163.754	102.32	24.22
SE306	Japonica	Lunhui 422	轮回422	China	Asia	163.071	112.59	28.12
CH1177	Indica	Zhankenuo	粘壳糯	China	Asia	163.021	106	26.57
CH1121	Japonica	Maimaodao	白毛稻	China	Asia	161.971	126.36	45.44
CH1093	Japonica	R42	R42	USA	North America	161.263	-78.03	41.22
CH1157	Indica	Sankecun	三颗寸	China	Asia	160.814	104.07	30.4
SE141	Japonica	Ai Yeh Lu	Ai Yeh Lu	Malaysia	Asia	160.634	0	0
SE349	Japonica	BD007	BD007	China	Asia	160.135	0	0
SE414	Indica	R402	R402	China	Asia	159.718	112.59	28.12
SE404	Indica	Xianhui 207	先恢207	China	Asia	159.384	112.59	28.12
SE402	Indica	1892S	1892S	China	Asia	158.609	117.17	31.83
CH1203	Indica	Dongtingwanxian	洞庭晚籼	China	Asia	158.285	114.17	30.35
SE366	Indica	IRBB62	IRBB62	IRRI	Asia	158.24	121.26	15.6667
SE077	Japonica	M401	M401	USA	North America	158.108	-78.03	41.22
CH1113	Japonica	Guangkexiangnuo	光壳香糯	China	Asia	157.884	108.68	22.87
CH1156	Indica	Honggu	红谷	China	Asia	157.855	104.07	30.4
SE433	Indica	Xianxiaozhan	籼小占	China	Asia	157.406	113.27	23.13
CH1247	Japonica	Geng 7623	粳7623	China	Asia	156.883	121.45	31.12
SE486	Indica	Quanzhen 10	泉珍10号	China	Asia	156.671	118.53	26.48
CH1236	Indica	Xiaobaimi	小白米	China	Asia	156.361	106	26.57
SE216	Indica	Type 3	Type3	India	Asia	156.32	76.85	28.56
SE125	Indica	IRBB60	IRBB60	IRRI	Asia	155.606	121.26	15.6667
SE408	Indica	Yuehui 9113	岳恢9113	China	Asia	155.47	112.59	28.12
SE071	Japonica	Basmati 385	Basmati 385	Pakistan	Asia	154.94	71	31
SE328	Japonica	Song 820	松820	China	Asia	154.895	126.36	45.44
SE304	Japonica	HP 121	HP121	China	Asia	154.752	117.17	31.83
SE348	Japonica	053A-3	053A-3	China	Asia	154.613	0	0
CH1077	Indica	Weedy rice 13	杂草稻13	Nepal	Asia	154.443	85.3333	27.75
SE393	Japonica	Guandong 194	关东194（软米）	China	Asia	154.34	139.76	36.7
SE236	Indica	BW311-9	BW311-9	Philippines	Asia	153.82	121.26	15.6667
SE321	Japonica	Nangeng 45	南粳45	China	Asia	153.475	120.43	31.39
SE412	Indica	R432	R432	China	Asia	153.385	112.59	28.12
SE120	Indica	Guang 122	Guang122	China	Asia	153.371	113.27	23.13
CH1039	Indica	C 894-21	C 894-21	Philippines	Asia	153.32	121.26	15.6667
SE133	Indica	IRBB7	IRBB7	IRRI	Asia	153.109	121.26	15.6667
SE406	Indica	838	838	China	Asia	152.869	0	0
CH1089	Japonica	80A90YR72078-25	80A90YR72078-25	Australia	Oceania	152.772	149.133	-35.12
SE049	Indica	Ai Zi DAO	矮子稻	China	Asia	152.633	117.17	31.83
SE390	Indica	Huangsizhan	黄丝占	China	Asia	152.338	113.27	23.13
CH1179	Japonica	Hongqiaozhenuo	红壳折糯（2）	China	Asia	152.214	106	26.57
SE193	Indica	Shuhui 498	蜀恢498	China	Asia	152.061	104.07	30.4
SE457	Japonica	Suigeng 4	绥粳4	China	Asia	151.63	126.36	45.44
SE480	Japonica	Liangeng 6	连粳6号	China	Asia	151.2	120.43	31.39
CH1254	Indica	Hengxianliangchunbengu	横县良春畚谷	China	Asia	151.121	108.68	22.87
CH1305	Japonica	Nipponbare	日本晴	Japan	Asia	150.867	139.76	36.7
CH1207	Japonica	Sugeng 2	苏粳2号	China	Asia	150.7	120.43	31.39
SE298	Indica	Qianhui 875	黔恢875	China	Asia	150.527	106	26.57
SE285	Indica	D11	D11	China	Asia	150.469	0	0
CH1020	Japonica	Krasnyy 90 (Red 90)	红色 90	Russia	Europe	150.456	37.5833	55.75
SE409	Indica	Xianghiu 299	湘恢299	China	Asia	150.2	112.59	28.12
SE300	Indica	LX2007	LX2007	China	Asia	150.169	0	0
SE076	Japonica	Lemont	Lemont	USA	North America	150.127	-78.03	41.22
SE121	Indica	Tai-Zhong-Xian 10	Tai-Zhong-Xian 10	China	Asia	150.117	121.15	24.35
SE319	Indica	Honghui 98	红恢98	China	Asia	149.863	117.17	31.83
SE280	Japonica	Changyebaochixi	长野保持系	China	Asia	149.428	139.76	36.7
CH1176	Indica	Xiangnuo	香糯	China	Asia	149.424	106	26.57
CH1062	Indica	IRAT 10	IRAT 10	Cote d Ivoire	Africa	149.353	-5.28333	6.81667
CH1069	Japonica	Akage	赤毛	Japan	Asia	149.084	139.76	36.7
SE033	Indica	Bg 300	Bg300	Sri Lanka	Asia	148.708	80.5833	8.05
CH1017	Indica	CO 22	CO 22	India	Asia	148.574	77.2167	28.6167
CH1125	Japonica	Cunsanli	寸三粒	China	Asia	148.472	120.43	31.39
SE454	Japonica	Songgeng 10	松粳10	China	Asia	148.472	126.36	45.44
CH1059	Japonica	Jijucas Claro	Jijucas Claro	Brizil	South America	148.053	-47.9167	-15.7833
SE283	Japonica	C349	C349	China	Asia	147.963	0	0
CH1283	Japonica	Taizhong 65/taizhongHR539	台中65号/台中HR539	China	Asia	147.519	121.45	24.39
SE458	Japonica	Suigeng 7	绥粳7	China	Asia	147.475	126.36	45.44
SE261	Indica	PADISENEMOK	PADISENEMOK	Philippines	Asia	147.227	0	0
CH1163	Japonica	Wuzidui	五子堆	China	Asia	147.033	102.32	24.22
SE284	Japonica	C52	C52	China	Asia	146.674	123	41.07
CH1244	Indica	Gui 630	圭630	China	Asia	146.622	112.59	28.12
SE191	Indica	Liushayouzhan 2	柳沙油占2号	China	Asia	146.54	108.68	22.87
SE041	Indica	IR68552-55-3-2	IR68552-55-3-2	IRRI	Asia	146.51	121.26	15.6667
SE453	Japonica	Shong01-173	松01-173	China	Asia	146.321	126.36	45.44
SE081	Indica	X21	X21	Vietnam	Asia	145.939	105.62	20.37
SE343	Indica	SAGC－4	SAGC－4	China	Asia	145.515	0	0
SE292	Indica	Chaohui-1	超恢－1	China	Asia	145.286	120.05	30.23
SE263	Indica	MONOLAYA	MONOLAYA	Philippines	North America	144.949	-78.03	41.22
SE082	Indica	X22	X22	Vietnam	Asia	144.574	105.62	20.37
SE268	Indica	TAICHUNGNATUVE1	TAICHUNGNATUVE1	Philippines	Asia	144.487	121.15	24.35
SE074	Indica	At354	At354	Sri Lanka	Asia	144.45	80.5833	8.05
SE214	Indica	F6	F6	China	Asia	144.363	0	0
SE307	Indica	F 88	F88	China	Asia	144.243	0	0
CH1124	Japonica	Youmangcaogeng	有芒早粳	China	Asia	144.047	121.45	31.12
SE118	Indica	P59279	P59279	China	Asia	143.63	0	0
CH1091	Japonica	80050YR72136-43	80050YR72136-43	Australia	Oceania	143.618	149.133	-35.12
SE419	Japonica	Ninggeng 3	宁粳3号	China	Asia	143.599	106.16	37.6
CH1227	Indica	Xiangwanxian 3	湘晚籼3号	China	Asia	143.575	112.59	28.12
SE405	Indica	HR 15	HR15	China	Asia	143.546	113.27	23.13
SE481	Indica	Jinzao 47	金早47	China	Asia	143.531	120.05	30.23
SE441	Indica	Yesizhan	野丝占	China	Asia	143.425	113.27	23.13
SE344	Indica	SAGC－7	SAGC－7	China	Asia	143.201	0	0
SE086	Indica	Q5	Q5	Vietnam	Asia	143.135	105.62	20.37
SE391	Indica	Molizhanxuan	茉莉占选	China	Asia	143.043	113.27	23.13
SE437	Indica	Guinongzhan	桂农占	China	Asia	143.001	113.27	23.13
CH1234	Indica	Wanlixian	万利籼	China	Asia	142.932	112.59	28.12
SE381	Japonica	Fengza	丰杂	China	Asia	142.827	0	0
SE383	Indica	NPT-114	NPT-114	IRRI	Asia	142.818	121.26	15.6667
SE036	Indica	OM997	OM997	Vietnam	Asia	142.788	105.62	20.37
SE452	Japonica	Sanjiang 1	三江1	China	Asia	142.749	126.36	45.44
SE161	Indica	TN1	TN1	China	Asia	142.677	121.15	24.35
SE385	Indica	KR200	KR200	China	Asia	142.611	100.583	16
CH1184	Japonica	Gumazi	麻谷子	China	Asia	142.58	108.57	34.17
SE417	Indica	T0974	T0974	China	Asia	142.488	113.47	34.12
SE418	Indica	ZR02	ZR02	China	Asia	142.275	112.59	28.12
SE442	Indica	Guihuazhan	桂华占	China	Asia	142.208	108.68	22.87
SE282	Japonica	Nonglinnuo	农林糯	China	Asia	142.154	139.76	36.7
SE174	Japonica	Handao 297	旱稻297	China	Asia	142.07	116.24	39.55
SE281	Japonica	Handao 502	旱502	China	Asia	141.955	116.24	39.55
CH1105	Japonica	Taidongludao	台东陆稻328	China	Asia	141.942	121.45	24.39
SE117	Indica	Yetuozai	爷驼崽	China	Asia	141.589	0	0
CH1185	Japonica	Laohongdao	老红稻	China	Asia	141.398	108.57	34.17
SE212	Japonica	Shennong 89366	沈农89366	China	Asia	141.286	123	41.07
CH1230	Indica	Dangyu 5	当育5号	China	Asia	141.264	117.17	31.83
SE338	Indica	Hua 565	华565	China	Asia	141.038	114.17	30.35
CH1168	Indica	Haolai	毫莱	China	Asia	140.894	102.32	24.22
SE339	Indica	Wanxian 763	皖籼763	China	Asia	140.884	117.17	31.83
SE421	Japonica	Yanggeng 403B	扬粳4038	China	Asia	140.869	120.43	31.39
SE443	Indica	Youzhan 8	油占8号	China	Asia	140.525	108.68	22.87
SE173	Japonica	Handao 502	旱稻502	China	Asia	140.496	116.24	39.55
SE054	Indica	Pengshantieganzhan	彭山铁杆占	China	Asia	140.449	104.07	30.4
SE172	Japonica	Huayu 560	花育560	China	Asia	140.344	117.05	39.0333
SE367	Indica	Chenhui 727	成恢727	China	Asia	140.333	104.07	30.4
CH1248	Indica	Ninghui 21	宁恢21	China	Asia	140.286	120.43	31.39
SE359	Indica	YZX1	YZX1	China	Asia	140.081	0	0
SE461	Japonica	Tongzhan 1	通粘1号	China	Asia	140.011	125.19	43.54
CH1090	Japonica	80A97YR303-304-1-3	80A97YR303-304-1-3	Australia	Oceania	139.722	149.133	-35.12
CH1019	Indica	Sililanka 1	斯里兰卡1号	Sri Lanka	Asia	139.322	80.5833	8.05
SE018	Indica	Zaoxain 14	早籼14	China	Asia	139.314	112.59	28.12
SE059	Indica	Basmati	Basmati	Pakistan	Asia	139.079	74.1667	33.6667
SE459	Japonica	Suigeng 8	绥粳8	China	Asia	138.807	126.36	45.44
CH1037	Indica	Padi Ladang Ase Polo Komek	Padi Ladang Ase Polo Komek	Indonesia	Asia	138.805	107.317	-6.85
SE249	Japonica	Xudao 4	徐稻4号	China	Asia	138.406	120.43	31.39
SE420	Japonica	Yangfugeng 8	扬辐粳8号	China	Asia	138.396	120.43	31.39
CH1252	Indica	Huhui 91269	湘恢91269	China	Asia	138.365	112.59	28.12
SE317	Japonica	Zhendao 88	镇稻88	China	Asia	138.204	120.43	31.39
SE075	Indica	BG304	BG304	Sri Lanka	Asia	138.191	80.5833	8.05
CH1100	Indica	Nanjing 11	南京11号	China	Asia	138.093	120.43	31.39
SE403	Indica	Anxuan 6	安选6号	China	Asia	138.056	117.17	31.83
SE362	Japonica	Jinchoucailiao	紧凑株型材料	China	Asia	137.534	0	0
SE473	Japonica	Zhonghua 11	中花11	China	Asia	137.443	117.05	39.0333
CH1217	Indica	Xiangwanxian 1	湘晚籼1号	China	Asia	137.406	112.59	28.12
SE428	Japonica	Xudao 5	徐稻5号	China	Asia	137.297	120.43	31.39
SE410	Indica	Changhui 121	昌恢121	China	Asia	137.245	115.55	28.4
SE353	Japonica	Yandao 8	盐稻8号	China	Asia	137.209	120.43	31.39
CH1055	Japonica	LuokeduoB	克罗多B	France	Europe	137.181	2.33333	48.8333
SE220	Indica	Jiafuzhan	佳辐占	China	Asia	136.995	118.53	26.48
SE273	Indica	IR8192-200-3-3-1-1	IR8192-200-3-3-1-1	IRRI	Asia	136.824	121.26	15.6667
SE162	Indica	Chaoyou1	超优1号	China	Asia	136.751	108.68	22.87
SE047	Indica	PT60	PT60	China	Asia	136.626	0	0
SE277	Japonica	Maravilha	Maravilha	Brizil	South America	136.586	-47.9167	-15.7833
SE069	Indica	MR77(Seberang )	MR77(Seberang )	Malaysia	Asia	136.552	102.06	3.15
SE091	Indica	UPR 191-66	UPR 191-66	India	Asia	136.391	76.85	28.56
SE357	Indica	Y075	Y075	Philippines	Asia	136.365	121.26	15.6667
SE164	Japonica	Wuyugeng 3	武育粳3号	China	Asia	136.29	120.43	31.39
SE396	Indica	Matatag2	Matatag2	Philippines	Asia	136.287	121.26	15.6667
SE111	Japonica	Ginga	Ginga	Japan	Asia	136.229	139.76	36.7
SE447	Japonica	Longdao 5	龙稻5	China	Asia	136.145	126.36	45.44
CH1112	Indica	Chengnongshuijing	成农水晶米	China	Asia	136.067	104.07	30.4
SE177	Indica	Zhongguangxiang1	中广香1号	China	Asia	136.006	108.68	22.87
SE407	Indica	R287	R287	China	Asia	136.004	114.17	30.35
CH1245	Indica	IR 661-1	IR661-1	China	Asia	135.993	112.59	28.12
SE052	Indica	Jiangxisimiao	江西丝苗	China	Asia	135.989	115.55	28.4
SE358	Indica	G341	G341	Hungary	Europe	135.972	19.2833	47.3833
SE056	Japonica	Zhongchao 123	中超123	China	Asia	135.776	120.05	30.23
SE163	Japonica	Xiushui9	秀水09	China	Asia	135.761	120.05	30.23
SE416	Indica	T0463	T0463	China	Asia	135.702	113.47	34.12
SE389	Indica	SARD	SARD	China	Asia	135.665	0	0
CH1064	Indica	71011	71011	Australia	Oceania	135.653	149.133	-35.12
SE196	Indica	84	84	China	Asia	135.556	120.43	31.39
CH1149	Indica	Xugunuo	须谷糯	China	Asia	135.537	112.59	28.12
SE346	Indica	KCD1	KCD1	China	Asia	135.229	0	0
SE308	Japonica	Wuyungeng 7	武运粳7号	China	Asia	135.216	120.43	31.39
CH1304	Indica	9311	9311	Japan	Asia	135.198	120.43	31.39
CH1178	Indica	Maweizhan	马尾粘	China	Asia	135.14	106	26.57
CH1243	Indica	Gu 154	古154	China	Asia	135.044	112.59	28.12
SE188	Indica	Ce258	测258	China	Asia	135.008	108.68	22.87
SE425	Japonica	Huageng 6	华粳6号	China	Asia	134.905	120.43	31.39
SE175	Indica	Huanghuazhan	黄华占	China	Asia	134.772	113.27	23.13
SE426	Japonica	Nangeng 44	南粳44	China	Asia	134.709	120.43	31.39
CH1180	Japonica	Cungunuo	寸谷糯	China	Asia	134.611	106	26.57
SE275	Indica	IR68	IR68	IRRI	Asia	134.253	121.26	15.6667
SE085	Indica	C70	C70	Vietnam	Asia	134.066	105.62	20.37
SE115	Japonica	Wudadaozhong	五大稻种	China	Asia	133.902	125.683	39.45
SE166	Indica	Gui 649	桂649	China	Asia	133.84	108.27	22.62
SE337	Indica	Hua 564	华564	China	Asia	133.799	114.17	30.35
CH1210	Indica	Shufeng 101	蜀丰101	China	Asia	133.745	104.07	30.4
SE020	Indica	Zihui 100	紫恢100	China	Asia	133.63	117.17	31.83
CH1146	Indica	Liuyezhan	柳叶粘	China	Asia	133.575	114.17	30.35
CH1035	Japonica	Djanda Mandja	Djanda Mandja	Indonesia	Asia	133.485	107.317	-6.85
CH1106	Indica	Taizhongxianxuan 2	台中籼选220号	China	Asia	133.457	121.45	24.39
SE016	Japonica	Yungeng 7	云粳7	China	Asia	133.424	102.32	24.22
SE259	Japonica	C415	C415	China	Asia	133.384	123	41.07
SE027	Indica	Gayabyeo	Gayabyeo	Korea	Asia	133.328	128.767	36.2167
SE429	Japonica	Liangeng 4	连粳4号	China	Asia	133.3	120.43	31.39
SE400	Indica	611	611（荃银引进二系恢）	China	Asia	133.247	0	0
SE312	Japonica	Bolasaeg ssal	紫稻	China	Asia	133.159	102.32	24.22
SE083	Indica	X23	X23	Vietnam	Asia	133.15	105.62	20.37
SE351	Japonica	CAU2	CAU2	China	Asia	133.129	0	0
CH1142	Japonica	Chikenuo	赤壳糯	China	Asia	133.003	113.27	23.13
CH1104	Indica	Guichao 2	桂朝2号	China	Asia	132.965	113.27	23.13
SE332	Japonica	B14	B14	China	Asia	132.933	120.43	31.39
SE078	Indica	Cs94	Cs94	Vietnam	Asia	132.834	105.62	20.37
SE456	Japonica	Suigeng 10	绥粳10	China	Asia	132.781	126.36	45.44
SE468	Indica	Xiangzaoxian 45	湘早籼45号	China	Asia	132.756	112.59	28.12
SE167	Indica	Gui 253	桂253	China	Asia	132.751	108.68	22.87
SE013	Indica	R 644	R644	China	Asia	132.641	112.59	28.12
CH1003	Japonica	Heibiao	黑标	North Korea	Asia	132.54	125.683	39.45
SE313	Japonica	MR39	MR39	China	Asia	132.232	117.17	31.83
CH1129	Indica	Taishannuo	台山糯	China	Asia	132.173	115.55	28.4
SE352	Japonica	Yunlu 102	云陆102	China	Asia	131.983	102.32	24.22
SE272	Indica	IR26	IR26	IRRI	Asia	131.929	121.26	15.6667
SE092	Indica	TGMS29	TGMS29	India	Asia	131.66	76.85	28.56
CH1251	Indica	Teqingxuanhui	特青选恢	China	Asia	131.46	112.59	28.12
SE347	Japonica	Wuyugeng 20	武育粳20号	China	Asia	131.378	120.43	31.39
SE026	Indica	Khazar	Khazar	Iran	Asia	131.37	52.65	33.86
SE184	Indica	Zhonghui8006	中恢8006	China	Asia	131.356	120.05	30.23
SE331	Japonica	Huaidao 9	淮稻9号	China	Asia	131.229	120.43	31.39
SE006	Japonica	C418	C418	China	Asia	131.042	123	41.07
CH1229	Indica	Zaoxian 240	早籼240	China	Asia	130.95	117.17	31.83
CH1002	Japonica	Jogi Cheongjin	清津早生	North Korea	Asia	130.921	125.683	39.45
SE235	Indica	B6136-3-TB-0-1-5	B6136-3-TB-0-1-5	Philippines	Asia	130.84	121.26	15.6667
CH1220	Indica	Aituogu 151	矮沱谷151	China	Asia	130.825	104.07	30.4
CH1084	Japonica	IRAT 266	IRAT 266	Cote d Ivoire	Africa	130.788	-5.28333	6.81667
SE209	Indica	Qb_604	Qb_604	China	Asia	130.76	0	0
SE122	Indica	Yu Qiu Gu	Yu Qiu Gu	China	Asia	130.714	0	0
SE471	Japonica	Xiushui 123	秀水123	China	Asia	130.684	120.05	30.23
SE012	Indica	Huagengxian 74	华粳籼74	China	Asia	130.669	113.27	23.13
CH1190	Indica	Baoxuan 21	包选21号	China	Asia	130.602	113.27	23.13
CH1001	Japonica	Jianghua ssal	江花稻	North Korea	Asia	130.588	125.683	39.45
CH1269	Indica	Qingsiai 16B	青四矮16B	China	Asia	130.263	113.27	23.13
SE105	Japonica	SAL BUI BAO	SAL BUI BAO	Vietnam	Asia	130.255	105.62	20.37
CH1162	Indica	Xiaohonggu	小红谷	China	Asia	130.235	102.32	24.22
SE169	Indica	II32B	II32B	China	Asia	130.195	112.59	28.12
CH1067	Japonica	YR 83-23-11	YR 83-23-11	Australia	Oceania	130.153	149.133	-35.12
SE465	Indica	Xiangwanxian 13	湘晚籼13号	China	Asia	130.121	112.59	28.12
SE380	Japonica	Hongza	红杂	China	Asia	130.061	0	0
SE279	Japonica	Lijiangxintuanheigu	丽江新团黑谷	China	Asia	129.956	102.32	24.22
CH1225	Indica	Momi	墨米	China	Asia	129.894	108.68	22.87
SE374	Indica	NERICA-L-27	NERICA-L-27	Africa	Africa	129.868	18.7833	4.48333
CH1042	Indica	NR 10045-20-3-2	NR 10045-20-3-2	IRRI	Asia	129.86	85.3333	27.75
SE137	Japonica	Qd_441	Qd_441	China	Asia	129.748	0	0
CH1293	Indica	Liushizao	六十早	China	Asia	129.54	117.17	31.83
SE278	Indica	IR68897B	IR68897B	China	Asia	129.479	121.26	15.6667
SE455	Japonica	Songgeng 6	松粳6	China	Asia	129.426	126.36	45.44
SE444	Japonica	Dongnong 428	东农428	China	Asia	129.362	126.36	45.44
SE474	Japonica	Zhegeng 22	浙粳22	China	Asia	129.355	120.05	30.23
SE028	Japonica	Milyang23	Milyang23	Malaysia	Asia	129.34	125.683	39.45
CH1263	Indica	Zhuzhen B	竹珍B	China	Asia	129.301	112.59	28.12
SE168	Indica	Minghui86	明恢86	China	Asia	129.275	118.53	26.48
SE345	Indica	Zhonghua 1	中华1号	China	Asia	129.262	113.27	23.13
CH1289	Japonica	Yelicanghua	叶里藏花	China	Asia	129.245	117.05	39.0333
SE377	Japonica	Yandao 9	盐稻9号	China	Asia	129.234	120.43	31.39
SE266	Indica	ARROZVERMELHO	ARROZVERMELHO	Philippines	Asia	129.232	121.26	15.6667
SE079	Indica	OM1706	OM1706	Vietnam	Asia	129.088	105.62	20.37
CH1219	Indica	Luke 3	泸科3号	China	Asia	129.073	104.07	30.4
SE384	Indica	1088	1088	China	Asia	129.011	0	0
CH1208	Indica	Chengduai 3	成都矮3号	China	Asia	128.953	104.07	30.4
SE354	Indica	PSBRC80	PSBRC80	IRRI	Asia	128.785	121.26	15.6667
SE460	Japonica	Suigeng 9	绥粳9	China	Asia	128.748	126.36	45.44
SE314	Japonica	MR19	MR19	China	Asia	128.614	117.17	31.83
SE436	Indica	Zhenguiai 1	珍桂矮1号	China	Asia	128.569	113.27	23.13
SE088	Indica	M202	M202	USA	North America	128.554	-78.03	41.22
CH1110	Indica	Huangsiguizhan	黄丝桂占	China	Asia	128.54	113.27	23.13
SE087	Indica	Huanyangzhan	缓阳粘	China	Asia	128.54	106	26.57
CH1204	Indica	Liusha 1	柳沙1号	China	Asia	128.451	108.68	22.87
CH1145	Indica	Dongtingwanxian	洞庭晚籼	China	Asia	128.416	114.17	30.35
CH1159	Indica	Qitoubaigu	齐头白谷	China	Asia	128.237	102.32	24.22
SE472	Japonica	Xiushui 128	秀水128	China	Asia	128.207	120.05	30.23
SE372	Indica	NERICA-L-1	NERICA-L-1	Africa	Africa	128.155	18.7833	4.48333
SE316	Indica	Mengguandamagu	孟关大麻谷	China	Asia	128.048	106	26.57
CH1250	Japonica	Huhui 628	湖恢628	China	Asia	127.928	112.59	28.12
SE255	Indica	Bo B	博B	China	Asia	127.924	108.68	22.87
SE360	Indica	YZX2	YZX2	China	Asia	127.807	0	0
SE311	Indica	117	117	China	Asia	127.773	0	0
SE295	Indica	Guihui 5832	贵恢5832	China	Asia	127.755	106	26.57
SE309	Indica	WH26	WH26	China	Asia	127.693	117.17	31.83
SE023	Indica	TKM 9	TKM9	India	Asia	127.562	77.65	24.65
CH1216	Indica	Xiangaizao 10	湘矮早10号	China	Asia	127.394	112.59	28.12
SE109	Japonica	UP15	UP15	Japan	Asia	127.348	139.76	36.7
SE090	Indica	Govind	Govind	India	Asia	127.291	76.85	28.56
CH1065	Indica	Inga	Inga	Australia	Oceania	127.24	149.133	-35.12
CH1223	Japonica	Liaogeng 287	辽粳287	China	Asia	127.239	123	41.07
SE073	Japonica	JP-5	JP-5	Pakistan	Asia	127.201	71	31
SE238	Indica	Carijo	Carijo	Philippines	South America	127.201	-47.9167	-15.7833
SE265	Indica	IET1444	IET1444	India	Asia	127.177	78.23	22.13
SE239	Japonica	IAC47	IAC47	Philippines	Asia	127.164	121.26	15.6667
SE228	Indica	IR64-IL	IR64-IL	IRRI	Asia	127.02	0	0
SE252	Indica	Xieqingzao B	协青早B	China	Asia	126.908	117.17	31.83
SE221	Japonica	Chugeng 27	楚粳27	China	Asia	126.906	114.17	30.35
SE055	Japonica	Yunguang 8	云光8号	China	Asia	126.842	102.32	24.22
CH1218	Indica	Yangdao 2	扬稻2号	China	Asia	126.779	120.43	31.39
SE138	Japonica	Amareles	Amareles	Portugal	Europe	126.72	-8.0965	39.7296
SE415	Indica	R458	R458	China	Asia	126.709	109.34	19.31
CH1221	Japonica	Zhonghua 8	中花8号	China	Asia	126.617	116.24	39.55
SE119	Indica	TKM6	TKM6	India	Asia	126.578	78.23	27.61
SE108	Japonica	Dacca6	Dacca6	Philippines	Asia	126.526	121.26	15.6667
CH1140	Indica	Baikehualuo	白壳花螺	China	Asia	126.494	113.27	23.13
SE329	Japonica	Xudao 3	徐稻3号	China	Asia	126.492	120.43	31.39
SE116	Indica	IR65600-27-1-2-2	IR65600-27-1-2-2	IRRI	Asia	126.482	121.26	15.6667
SE477	Indica	Jiayu948	嘉育948	China	Asia	126.369	120.05	30.23
SE463	Japonica	Tonghe 832	通禾832	China	Asia	126.343	125.19	43.54
SE451	Japonica	Longgeng 26	龙粳26	China	Asia	126.266	126.36	45.44
SE044	Indica	Dhan4	Dhan4	India	Asia	126.247	79.25	21.45
SE440	Indica	Yuejingsimiao 2	粤晶丝苗2号	China	Asia	126.107	113.27	23.13
CH1222	Japonica	Jindao 1	晋稻1号	China	Asia	126.085	112.33	37.54
SE198	Indica	Luhui 17	泸恢17	China	Asia	126.04	104.07	30.4
CH1215	Indica	Hogwan 1	红晚1号	China	Asia	126.036	118.53	26.48
CH1073	Japonica	Toyohatamochi	清 糯 キョハタモチ	Japan	Asia	125.928	139.76	36.7
CH1241	Japonica	Yuyannuo	鱼眼糯	China	Asia	125.756	102.32	24.22
CH1202	Japonica	Zimangfeie	紫芒飞蛾糯	China	Asia	125.673	106	26.57
SE365	Indica	N22	N22	China	Asia	125.665	76.85	28.56
SE475	Indica	Zhongjian 100	中鉴100	China	Asia	125.598	112.59	28.12
SE446	Japonica	Kenjiandao 6	垦鉴稻6	China	Asia	125.595	126.36	45.44
SE330	Japonica	Daohuaxiang	稻花香	China	Asia	125.423	126.08	45.24
SE248	Indica	829	829	China	Asia	125.408	118.53	26.48
SE274	Japonica	02428-IL	02428-IL	China	Asia	125.391	120.43	31.39
SE289	Indica	Enhui 58	恩恢58	China	Asia	125.386	114.17	30.35
SE022	Indica	PR106	PR106	India	Asia	125.28	84.35	26.53
SE355	Indica	PSBRC82	PSBRC82	IRRI	Asia	125.158	121.26	15.6667
SE203	Japonica	Shonggeng 9	松粳9号	China	Asia	125.142	126.36	45.44
SE315	Indica	Heiheaihui	黑河瑷珲	China	Asia	125.127	126.08	45.24
SE299	Indica	SB90	SB90	China	Asia	125.09	0	0
CH1205	Indica	Chenwan 3	郴晚3号	China	Asia	125.073	112.59	28.12
SE029	Indica	MR185	MR185	Malaysia	Asia	125.021	102.23	3.43
SE201	Indica	Sanhuangzhan	三黄占	China	Asia	124.968	113.27	23.13
SE466	Indica	Xiangzaoxian 24	湘早籼24号	China	Asia	124.846	112.59	28.12
SE476	Indica	Zhongjian 99-38	中鉴99-38	China	Asia	124.686	112.59	28.12
SE448	Japonica	Longgeng 20	龙粳20	China	Asia	124.652	126.36	45.44
SE114	Indica	Yunhui 72	Yun hui72	China	Asia	124.647	102.32	24.22
CH1148	Japonica	Bawangbian 1	霸王鞭1	China	Asia	124.537	114.17	30.35
SE257	Japonica	Y16B	Y16B	China	Asia	124.533	125.19	43.54
CH1188	Japonica	Putaohuang	葡萄黄	China	Asia	124.53	117.05	39.0333
CH1186	Indica	Jiabala	加巴拉	China	Asia	124.517	91.08	29.39
SE226	Indica	Bala	Bala	India	Asia	124.48	76.85	28.56
SE132	Indica	Zhengshan97	珍汕97	China	Asia	124.447	120.05	30.23
CH1008	Japonica	Qiuguangtengxi 104	秋光 藤系104号	Japan	Asia	124.24	139.76	36.7
SE434	Indica	Fenghuazhan	丰华占	China	Asia	124.216	113.27	23.13
SE107	Indica	Ziri	Ziri	India	Asia	124.206	77.23	28.613
SE291	Indica	Minghui 77	明恢77	China	Asia	124.184	118.53	26.48
SE438	Indica	Hemeizhan	合美占	China	Asia	124.128	113.27	23.13
CH1281	Japonica	Xingguo	兴国	China	Asia	124.086	125.19	43.54
CH1098	Japonica	Xiushui 115	秀水115	China	Asia	124.009	120.05	30.23
SE479	Japonica	Jia 33	嘉33	China	Asia	123.985	120.05	30.23
CH1103	Indica	Nantehao	南特号	China	Asia	123.982	115.55	28.4
SE361	Indica	42686	42686	China	Asia	123.949	0	0
SE072	Indica	IR6	IR6	Pakistan	Asia	123.927	71	31
SE149	Indica	Chorofa	Chorofa	Philippines	Asia	123.842	121.26	15.6667
SE464	Indica	Xiangwanxian 11	湘晚籼11号	China	Asia	123.794	112.59	28.12
SE435	Indica	Qilisimiao	齐粒丝苗	China	Asia	123.73	113.27	23.13
SE445	Japonica	Kendao 12	垦稻12	China	Asia	123.663	126.36	45.44
SE019	Indica	Zhong 413	中413	China	Asia	123.519	120.05	30.23
CH1032	Japonica	Gaoliqiu	高丽秋	North Korea	Asia	123.518	125.683	39.45
SE200	Japonica	Ninggeng 38	宁粳38	China	Asia	123.499	106.16	37.6
CH1277	Indica	G Zhenshan 97B	G珍汕97B	China	Asia	123.496	104.07	30.4
CH1183	Japonica	Yangkenuo	阳壳糯	China	Asia	123.495	106	26.57
CH1153	Japonica	Xibaizhan	细白粘	China	Asia	123.469	104.07	30.4
CH1231	Japonica	Zhengdao 5	郑稻5号	China	Asia	123.401	113.47	34.12
CH1155	Indica	Zhongnong 4	中农 4号	China	Asia	123.32	104.07	30.4
SE326	Japonica	Jinchuan 1	津川一号	China	Asia	123.211	117.05	39.0333
SE449	Japonica	Longgeng 21	龙粳21	China	Asia	123.2	126.36	45.44
SE219	Indica	Zhongyouzao 81	中优早81	China	Asia	123.151	112.59	28.12
SE005	Indica	108S	108S	China	Asia	123.135	123	41.07
CH1139	Indica	Nanxiongzaoyouzhan	南雄早油占	China	Asia	122.996	113.27	23.13
SE187	Japonica	Ninggeng28	宁粳28	China	Asia	122.97	106.16	37.6
CH1138	Indica	Qimei	齐眉	China	Asia	122.915	113.27	23.13
CH1108	Japonica	Hongmisandan	红米三担白	China	Asia	122.909	115.55	28.4
SE375	Indica	Huhan 15	沪旱15	China	Asia	122.77	121.45	31.12
SE350	Japonica	CAU1	CAU1	China	Asia	122.673	0	0
CH1249	Japonica	76--1	76-1	China	Asia	122.661	123	41.07
CH1102	Indica	Guangluai 4	广陆矮4号	China	Asia	122.648	113.27	23.13
CH1128	Indica	Jinxibai 2	金溪白	China	Asia	122.613	115.55	28.4
SE113	Indica	Guang Lu Ai 4	广陆矮4号	China	Asia	122.564	113.27	23.13
SE048	Japonica	NAN-29-2	南29-2	China	Asia	122.504	102.32	24.22
CH1009	Japonica	Banjitsu	晚实	Japan	Asia	122.432	139.76	36.7
SE139	Japonica	Nipponbare	Nipponbare	Japan	Asia	122.422	139.76	36.7
SE143	Indica	Hta7204	Hta7204	China	Asia	122.236	0	0
CH1120	Japonica	Laoguangtou 83	老光头83	China	Asia	122.206	126.36	45.44
CH1134	Japonica	Yizhixiang	一支香	China	Asia	122.084	118.53	26.48
SE232	Indica	IR62266-42-6-2	IR62266-42-6-2	IRRI	Asia	122.082	121.26	15.6667
SE045	Indica	Pusa(Basmati 1)	Pusa(Basmati 1)	India	Asia	121.898	82.12	24.23
SE325	Indica	Baoxuan 21	包选21号	China	Asia	121.864	113.27	23.13
SE148	Japonica	Karnal Local	Karnal Local	India	Asia	121.829	77.45	28.61
SE247	Indica	2004	2004	China	Asia	121.647	113.27	23.13
SE340	Indica	Wanxian 77	皖籼77	China	Asia	121.628	117.17	31.83
SE432	Indica	Texianzhan 25	特籼占25	China	Asia	121.621	113.27	23.13
SE178	Japonica	Songgeng 5	松粳5号	China	Asia	121.606	126.36	45.44
CH1193	Indica	Dawannuo	大弯糯	China	Asia	121.416	102.32	24.22
SE484	Japonica	Liaogeng 9	辽粳9	China	Asia	121.369	123	41.07
SE010	Indica	Gang46B	岗46B	China	Asia	121.061	104.07	30.4
SE171	Japonica	Changbai9	长白9号	China	Asia	121.03	125.19	43.54
CH1198	Japonica	Huangpinuo	黄皮糯	China	Asia	120.997	102.32	24.22
CH1257	Japonica	Shanjiugu	山酒谷	China	Asia	120.981	104.07	30.4
CH1101	Indica	Aijiaonante	矮脚南特	China	Asia	120.757	113.27	23.13
CH1246	Indica	Pei C122	培C122	China	Asia	120.7	112.59	28.12
CH1228	Indica	Zhendao 232	镇籼232	China	Asia	120.695	120.43	31.39
SE288	Indica	D15	D15	China	Asia	120.673	0	0
SE051	Indica	Diandun 502	滇屯502	China	Asia	120.624	102.32	24.22
SE127	Indica	Gajale	Gajale	IRRI	Asia	120.587	85.3333	27.75
CH1214	Indica	Guangluai 15-1	广陆矮15-1	China	Asia	120.563	108.68	22.87
SE333	Indica	B15	B15	China	Asia	120.517	0	0
SE215	Indica	Hui 752	恢752	China	Asia	120.311	115.55	28.4
SE388	Japonica	YJ30	YJ30	China	Asia	120.304	102.32	24.22
CH1006	Japonica	Zhuyuan	竹原	Japan	Asia	120.293	139.76	36.7
SE510	Japonica			Philippine	Asia	120.29	0	0
CH1137	Indica	Esiniu	饿死牛	China	Asia	120.078	113.27	23.13
CH1300	Indica	Ximaxian	细麻线	China	Asia	119.944	102.32	24.22
SE001	Japonica	Da Li	Da Li	China	Asia	119.881	118.53	26.48
SE450	Japonica	Longgeng 24	龙粳24	China	Asia	119.874	126.36	45.44
SE483	Japonica	Liaogeng 454	辽粳454	China	Asia	119.871	123	41.07
SE290	Indica	Wansan	晚三	China	Asia	119.774	112.59	28.12
SE131	Japonica	AP423	AP423	China	Asia	119.706	76.85	28.56
CH1078	Indica	BR 2029-2-2-2	BR 2029-2-2-2	India	Asia	119.601	90.5333	23.4167
SE254	Indica	Chuanxiang 29B	川香29B	China	Asia	119.543	104.07	30.4
SE245	Indica	IRAT144	IRAT144	Indonesia	Asia	119.272	107.317	-6.85
SE341	Japonica	Hexi 41	合系41号	China	Asia	119.256	102.32	24.22
SE210	Japonica	M 3122	M3122	China	Asia	119.231	117.17	31.83
SE401	Indica	33	33（荃银引进二系恢）	China	Asia	119.222	114.17	30.35
SE002	Indica	BR11	BR11	Bangladesh	Asia	119.087	90.5333	23.4167
CH1255	Indica	Baikehanhe	白壳旱禾	China	Asia	119.065	112.59	28.12
SE202	Indica	Jin23B	金23B	China	Asia	119.024	112.59	28.12
SE106	Indica	Tun Sart	Tun Sart	Vietnam	Asia	118.708	105.62	20.37
SE398	Indica	IR64a	IR64a	IRRI	Asia	118.614	121.26	15.6667
CH1181	Indica	Youzhan	油粘	China	Asia	118.517	106	26.57
SE179	Japonica	Suigeng 3	绥粳3号	China	Asia	118.288	126.36	45.44
CH1189	Indica	Menjiagao 1	闷加高1	China	Asia	118.242	109.34	19.31
SE258	Japonica	Liao 5216B	5216B	China	Asia	118.227	123	41.07
SE310	Indica	R106	R106	China	Asia	118.092	114.17	30.35
SE318	Indica	PD29	PD29	China	Asia	118.087	121.26	15.6667
SE123	Indica	IR71466-75-3-B-1	IR71466-75-3-B-1	IRRI	Asia	118.087	121.26	15.6667
CH1010	Japonica	Wairikuu	矮陆羽	Japan	Asia	118.068	139.76	36.7
CH1111	Indica	Jinyou 1	金优1号	China	Asia	118.054	118.53	26.48
SE192	Indica	Gui 362	桂362（广适恢复系）	China	Asia	117.986	108.68	22.87
SE195	Indica	ZD2057	ZD2057	China	Asia	117.952	0	0
SE297	Indica	Guihui 168	贵恢168	China	Asia	117.9	106	26.57
CH1026	Japonica	Frutta Pro	临果	Italy	Europe	117.781	12.4833	41.9
SE462	Japonica	Fuyuan 4	富源4号	China	Asia	117.72	106.16	37.6
SE271	Indica	NONABOKRA	NONABOKRA	Philippines	Asia	117.542	76.85	28.56
SE363	Indica	Ganwanxian 37	赣晚籼37号（926）	China	Asia	117.46	115.55	28.4
SE422	Japonica	Zhendao 99	镇稻99	China	Asia	117.433	120.43	31.39
SE199	Indica	Shuhui 527	蜀恢527	China	Asia	117.342	104.07	30.4
CH1275	Indica	Dianrui 409B	滇瑞409B	China	Asia	117.266	102.32	24.22
CH1141	Indica	Heidu 4	黑督 4	China	Asia	117.1	113.27	23.13
SE382	Indica	NPT-100	NPT-100	IRRI	Asia	117.018	121.26	15.6667
CH1131	Indica	Jinbaoyin	金包银	China	Asia	116.917	118.53	26.48
CH1132	Indica	Minbeiwanxian	闽北晚籼	China	Asia	116.837	118.53	26.48
CH1192	Japonica	Haobuka	毫补卡	China	Asia	116.761	102.32	24.22
SE470	Japonica	Xiushui 114	秀水114	China	Asia	116.681	120.05	30.23
SE095	Indica	Ajaya	Ajaya	India	Asia	116.537	79.23	21.23
CH1303	Japonica	Haogelao	毫格捞(老)	Japan	Asia	116.513	102.32	24.22
SE431	Japonica	Wuyungeng 19	武运粳19号	China	Asia	116.49	120.43	31.39
CH1024	Japonica	Arditsone	阿尔季托	Bulgaria	Europe	116.436	23.3333	42.75
SE251	Indica	YuetaiB	粤泰B	China	Asia	116.288	113.27	23.13
SE009	Indica	Fengaizhan	丰矮占	China	Asia	116.277	113.27	23.13
CH1270	Indica	Zhenshan 97B	珍汕97B	China	Asia	116.025	120.05	30.23
SE190	Indica	Zhehui 7954	浙恢7954	China	Asia	116.021	120.05	30.23
CH1271	Indica	Xiangai B	献改B	China	Asia	115.77	115.55	28.4
SE439	Indica	Yuxiangyouzhan	玉香油占	China	Asia	115.736	113.27	23.13
SE276	Japonica	Yundao1	云稻1号	China	Asia	115.661	102.32	24.22
SE057	Japonica	Giza159	Giza159	Egypt	Africa	115.539	31.4333	30.3167
SE336	Indica	Lvhan 1	绿旱1号	China	Asia	115.536	117.17	31.83
CH1209	Indica	Aimakang	矮麻抗	China	Asia	115.505	104.07	30.4
SE322	Indica	Hongwan 1	红晚1号	China	Asia	115.389	118.53	26.48
CH1070	Japonica	Miyagika	宫城香	Japan	Asia	115.237	139.76	36.7
CH1147	Indica	Xuanenchangtanqingzhan	宣恩长坛青粘	China	Asia	115.056	114.17	30.35
SE042	Indica	IR66897B	IR66897B	IRRI	Asia	114.993	121.26	15.6667
SE165	Japonica	Wuyungeng 14	武育粳14号	China	Asia	114.91	120.43	31.39
CH1274	Japonica	Liming B	黎明B	China	Asia	114.609	123	41.07
CH1048	Indica	Rohini	Rohini	India	Asia	114.555	79.43	24.35
SE189	Indica	Zhonghui 8015	中恢8015	China	Asia	114.521	120.05	30.23
SE478	Japonica	Jia991	嘉991	China	Asia	114.444	120.05	30.23
SE046	Japonica	Diangeng	滇粳	China	Asia	114.364	102.32	24.22
SE256	Indica	Zhong 9B	中9B	China	Asia	114.32	120.05	30.23
SE224	Indica	IR06G113	IR06G113	IRRI	Asia	114.316	121.26	15.6667
SE327	Japonica	Yueguang	越光	China	Asia	114.142	139.76	36.7
SE423	Japonica	Wugeng 15	武粳15	China	Asia	114.067	120.43	31.39
SE373	Indica	NERICA-L-20	NERICA-L-20	Africa	Africa	114.04	18.7833	4.48333
SE014	Japonica	Shennong 265	沈农265	China	Asia	114.01	123	41.07
SE186	Japonica	Liaoxing1	辽星1号	China	Asia	113.926	123	41.07
SE030	Indica	Hnankar	Hnankar	Myanmar	Asia	113.861	96.1333	21.5
CH1133	Indica	Lucaihao	陆财号	China	Asia	113.692	118.53	26.48
CH1200	Japonica	Babaili	八百粒	China	Asia	113.666	102.32	24.22
SE176	Indica	Pokhreli	Pokhreli	Nepal	Asia	113.641	0	0
SE223	Indica	IR77298-14-1-2	IR77298-14-1-2	IRRI	Asia	113.566	121.26	15.6667
CH1272	Indica	Jiangnongzao 1 B	江农早1号B	China	Asia	113.394	115.55	28.4
SE180	Japonica	Kongyu131	空育131	Japan	Asia	113.304	139.76	36.7
SE424	Japonica	Wuyungeng 21	武运粳21	China	Asia	113.033	120.43	31.39
CH1119	Japonica	Dandongludao	丹东陆稻	China	Asia	112.952	123	41.07
CH1201	Indica	Feienuo 2	飞蛾糯2	China	Asia	112.938	106	26.57
SE368	Japonica	NERICA 1	NERICA 1	Africa	Africa	112.808	18.7833	4.48333
CH1056	Indica	American Rice	美国稻	USA	North America	112.302	-78.03	41.22
SE008	Indica	Chenghui 448	成恢448	China	Asia	112.265	104.07	30.4
CH1265	Indica	L 301B	L301B	China	Asia	112.235	112.59	28.12
SE218	Japonica	IRAT 109	IRAT109	East Africa	South America	112.233	-47.9167	-15.7833
SE034	Indica	Bg 94-1	Bg94-1	Sri Lanka	Asia	112.122	80.5833	8.05
SE241	Japonica	IR47686-6-2-1-1	IR47686-6-2-1-1	IRRI	Asia	111.986	121.26	15.6667
CH1022	Indica	Kaha Mu	卡哈姆	Romania	Europe	111.983	26.1667	44.45
CH1226	Japonica	geng 87-304	粳87-304	China	Asia	111.869	112.59	28.12
CH1262	Indica	Jinnante B	金南特B	China	Asia	111.768	112.59	28.12
CH1063	Indica	K 24	K 24	Uganda	Africa	111.748	32.5	0.333333
CH1082	Indica	GZ 1368-5-4	GZ 1368-5-4	Egypt	Africa	111.576	31.4333	30.3167
CH1027	Japonica	American Huangkedao	美国黄壳稻	USA	North America	111.434	-78.03	41.22
CH1166	Indica	Zinuo	紫糯	China	Asia	111.236	102.32	24.22
CH1267	Indica	Jinnante 43B	金南特43B	China	Asia	111.222	112.59	28.12
CH1005	Japonica	Zaoshengbai	早生白	Japan	Asia	110.932	139.76	36.7
CH1136	Indica	Simiao	丝苗	China	Asia	110.925	113.27	23.13
SE467	Indica	Xiangzaoxian 31	湘早籼31号	China	Asia	110.826	112.59	28.12
SE293	Indica	IR74	IR74	IRRI	Asia	110.64	121.26	15.6667
SE110	Japonica	Giza14	Giza14	Egypt	Africa	110.531	31.4333	30.3167
SE370	Japonica	NERICA 8	NERICA 8	Africa	Africa	110.477	18.7833	4.48333
SE021	Indica	BG 90-2	Bg90-2	India	Asia	110.308	80.5833	8.05
CH1268	Japonica	Zaoshunonghu 6	早熟农虎6号B	China	Asia	110.083	112.59	28.12
SE205	Indica	IR2061-522-6-9	IR2061-522-6-9	IRRI	Asia	109.455	121.26	15.6667
SE267	Japonica	IAC165	IAC165	India	South America	109.419	-47.9167	-15.7833
CH1135	Indica	Shuyazhan	鼠牙占	China	Asia	109.236	113.27	23.13
SE197	Indica	9311	9311	China	Asia	109.183	120.43	31.39
CH1023	Japonica	Omirt168	奥米尔特168	Hungary	Europe	109.12	19.2833	47.3833
SE485	Japonica	Yanfeng 47	盐丰47	China	Asia	109.051	123	41.07
SE246	Japonica	KinandangPatong	KinandangPatong	Philippines	Asia	108.984	121.26	15.6667
CH1007	Japonica	Zhuziqingxihai 112	筑紫晴 西海112号	Japan	Asia	108.938	139.76	36.7
SE240	Japonica	IR47686-4-4-B-1	IR47686-4-4-B-1	IRRI	Asia	108.705	121.26	15.6667
CH1253	Indica	JWR 221	JWR 221	China	Asia	108.51	120.43	31.39
CH1080	Indica	JHONA 349	JHONA 349	India	Asia	108.375	76.85	28.56
SE482	Japonica	Liaogeng 294	辽粳294	China	Asia	108.255	123	41.07
SE015	Indica	Y134	Y134	China	Asia	108.046	117.17	31.83
SE427	Japonica	Wuyungeng 14	武香粳14号	China	Asia	107.848	120.43	31.39
CH1264	Indica	Chaoyangyihao B	朝阳一号B	China	Asia	107.76	112.59	28.12
CH1235	Indica	Aizizhan	矮仔占	China	Asia	107.553	108.68	22.87
SE032	Indica	Shwe Thwe Yin Hyv	Shwe Thwe Yin Hyv	Myanmar	Asia	107.214	96.1333	21.5
CH1071	Japonica	Akita Komachi	秋田小町	Japan	Asia	107.078	139.76	36.7
CH1066	Indica	Pelde	Pelde	Australia	Oceania	106.998	149.133	-35.12
SE376	Indica	Nionoka	Nionoka	China	Africa	106.868	-1.30161	18.4979
CH1015	Indica	Lua Som	越南早稻	Vietnam	Asia	106.814	105.62	20.37
SE430	Japonica	Changnonggeng 5	常农粳5号	China	Asia	106.808	120.43	31.39
CH1284	Indica	Taizhongzailai 1/Taizhong 65	台中在来1号/台中65	China	Asia	106.696	121.45	24.39
SE182	Indica	9516	9516	China	Asia	106.399	120.05	30.23
SE003	Indica	BR24	BR24	Bangladesh	Asia	106.376	90.5333	23.4167
SE230	Indica	IR55419-04	IR55419-04	IRRI	Asia	106.251	121.26	15.6667
SE043	Indica	IR58025B	IR58025B	IRRI	Asia	106.076	121.26	15.6667
CH1034	Indica	Kularb Deang	暹罗斯赤	Thailand	Asia	106.057	100.583	16
CH1301	Japonica	IRAT109	IRAT109	China	South America	106.024	-47.9167	-15.7833
CH1016	Indica	Malaihong	马来红	Malaysia	Asia	105.998	101.683	3.95
CH1043	Indica	B96-Tk-23-5-5-2-2-2	B96-Tk-23-5-5-2-2-2	India	Asia	105.969	76.85	28.56
CH1004	Japonica	Sansuijin	三穗锦	Japan	Asia	105.513	139.76	36.7
CH1072	Japonica	Jinbu 8 (Jinbubyeo 8)	珍富 8	Japan	Asia	105.491	139.76	36.7
SE342	Japonica	Yungeng 23	云粳23号	China	Asia	105.345	102.32	24.22
SE303	Japonica	Menggudao	蒙古稻	China	Asia	104.347	113.5	46.5
SE146	Indica	Seberang	Seberang	Malaysia	Asia	104.334	102.12	3.98
SE371	Japonica	NERICA 9	NERICA 9	Africa	Africa	104.276	18.7833	4.48333
CH1282	Indica	Leihuozhan	雷火占	China	Asia	104.182	117.17	31.83
SE369	Japonica	NERICA 2	NERICA 2	Africa	Africa	104.097	18.7833	4.48333
CH1058	Japonica	IAC 150/76	IAC 150/76	Brizil	South America	104.023	-47.9167	-15.7833
CH1285	Indica	Mamagu	麻麻谷	China	Asia	103.844	104.07	30.4
SE213	Japonica	Arroz Glutinoso	巴西糯稻	China	South America	103.221	-47.9167	-15.7833
SE181	Indica	SLG1	SLG1	Japan	Asia	103.162	139.76	36.7
SE222	Japonica	Chugeng 28	楚粳28	China	Asia	103.039	114.17	30.35
CH1118	Japonica	Gaoyangdiandao dahongmang	高阳淀稻大红芒	China	Asia	103.023	115.2	38.24
SE253	Indica	Zhenshan97B	珍汕97B	China	Asia	102.975	120.05	30.23
SE211	Japonica	Nongken 58	农垦58	Japan	Asia	102.874	139.76	36.7
CH1273	Indica	Jinghu B	京虎B	China	Asia	102.569	117.17	31.83
SE050	Indica	Babaomi	八宝米	China	Asia	102.402	102.32	24.22
CH1130	Indica	Aihechi	矮禾迟	China	Asia	102.399	115.55	28.4
CH1291	Japonica	Baigedao	黄壳早廿日	China	Asia	101.996	120.43	31.39
CH1122	Japonica	Muxiqiu	木樨球	China	Asia	101.742	121.45	31.12
SE128	Japonica	MOLOK	MOLOK	Indonesia	Asia	101.722	107.317	-6.85
SE234	Indica	Vandana	Vandana	India	Asia	101.674	78.25	24.76
CH1288	Japonica	Shuiyuan 300Li	水原300粒	China	Asia	101.665	117.05	39.0333
SE064	Japonica	Domsiah	Domsiah	Iran	Asia	101.204	52.65	33.86
SE112	Japonica	Biniapan	Biniapan	Thailand	Asia	100.997	0	0
CH1074	Indica	CHANH 148	CHANH 148	Vietnam	Asia	100.458	105.62	20.37
SE233	Indica	NSIC RC9 (APO)	NSIC RC9 (APO)	IRRI	Asia	100.384	121.26	15.6667
SE053	Indica	Linxitangdao	临沂塘稻	China	Asia	100.327	118.36	35.11
CH1287	Indica	Aimi	矮密	China	Asia	100.252	115.55	28.4
CH1296	Japonica	Haomake(K)	毫马克(K)	China	Asia	100.141	102.32	24.22
SE356	Japonica	Yunlu 103	云陆103	China	Asia	99.8852	102.32	24.22
CH1290	Japonica	Weiguo	卫国	China	Asia	99.16	123	41.07
CH1079	Indica	JC 78	JC 78	India	Asia	99.0393	78.45	25.43
SE183	Indica	Hanhui10	旱恢10号	China	Asia	98.7893	121.45	31.12
CH1061	Japonica	Nabated A Smar	Nabated A Smar	Egypt	Africa	98.7035	31.4333	30.3167
CH1280	Japonica	Zhonglouyihao 1	中楼一号1	China	Asia	98.4334	112.33	37.54
SE364	Japonica	Haogelao	豪格劳	China	Asia	98.3407	102.32	24.22
SE206	Indica	Gaozi	高紫	China	Asia	97.256	0	0
CH1294	Indica	Sanbaili	三百粒	China	Asia	96.935	115.55	28.4
CH1041	Indica	IR 10179-23-1-3	IR 10179-23-1-3	IRRI	Asia	96.8909	121.26	15.6667
SE379	Indica	Kogomg 1-1	Kogomg 1-1	Africa	Africa	96.5947	0	0
SE130	Indica	ZALE	ZALE	Myanmar	Asia	95.979	96.1333	21.5
SE301	Indica	Luyin 46	陆引46	China	Asia	95.7933	102.32	24.22
CH1083	Japonica	IRAT 36	IRAT 36	Cote d Ivoire	Africa	93.5665	-5.28333	6.81667
CH1021	Japonica	Luoziluosi 215	乌兹罗斯215	Russia	Europe	93.292	37.5833	55.75
CH1292	Japonica	Baigedao	百歌稻	China	Asia	92.2024	120.43	31.39
CH1097	Japonica	Tieganwu	铁秆乌	China	Asia	90.6095	120.05	30.23

## Sheet: Table S2
Table S2. Information of the QTLs associated with total flavonoid content in brown rice identified by GWAS in the full, indica, and japonica populations
QTL name merged	QTL name of the respective populations	Population	Lead SNP	Chromosome	Position	Interval	-log10(P)	R2(%)	Cloned gene
qTFC1-1	qTFC-Jap-1-1	Japonica	Chr1_6041307	1	6041307	5926333-6041307	5.19629	0.232234
qTFC1-2	qTFC-Jap-1-2	Japonica	Chr1_6368734	1	6368734	6226226-6461894	8.65021	0.296514
	qTFC-Full-1-1	Full	Chr1_6313712	1	6313712	6251537-6340212	5.75395	0.117432
qTFC1-3	qTFC-Full-1-2	Full	Chr1_7244618	1	7244618	7241949-7244618	5.36612	0.114664
qTFC1-4	qTFC-Full-1-3	Full	Chr1_25460333	1	25460333	25454033-25496676	6.54351	0.123115
	qTFC-Jap-1-3	Japonica	Chr1_25479651	1	25479651	25478991-25495247	5.1119	0.230733
qTFC1-5	qTFC-Full-1-4	Full	Chr1_28518521	1	28518521	28518514-28566116	6.08344	0.119796
qTFC1-6	qTFC-Full-1-5	Full	Chr1_34468941	1	34468941	34464710-34491418	8.57507	0.137997
	qTFC-Jap-1-4	Japonica	Chr1_34467581	1	34467581	34464710-34491418	8.80608	0.299541
qTFC2-1	qTFC-Ind-2-1	Indica	Chr2_2636522	2	2636522	2635662-2642455	4.67136	0.140111
qTFC2-2	qTFC-Ind-2-2	Indica	Chr2_6648264	2	6648264	6636439-6682103	6.10836	0.157236
qTFC2-3	qTFC-Jap-2-1	Japonica	Chr2_6685721	2	6685721	6685467-6697207	5.26246	0.233413
qTFC2-4	qTFC-Ind-2-3	Indica	Chr2_29891167	2	29891167	29814508-29895403	6.87403	0.166557
qTFC2-5	qTFC-Full-2-1	Full	Chr2_32608243	2	32608243	32571681-32613138	5.78829	0.117678
qTFC3-1	qTFC-Ind-3-1	Indica	Chr3_3213388	3	3213388	3213388-3226840	5.18944	0.146226
qTFC3-2	qTFC-Full-3-1	Full	Chr3_7021568	3	7021568	7021568-7135164	5.44067	0.115195
qTFC3-3	qTFC-Jap-3-1	Japonica	Chr3_10736942	3	10736942	10736930-11139080	5.67203	0.24076
	qTFC-Ind-3-2	Indica	Chr3_11092283	3	11092283	10983957-11271479	5.65654	0.151798
qTFC3-4	qTFC-Ind-3-3	Indica	Chr3_12787377	3	12787377	12770047-12801891	4.9625	0.143539
qTFC3-5	qTFC-Ind-3-4	Indica	Chr3_22326333	3	22326333	22326306-22327470	4.70691	0.140528
qTFC4-1	qTFC-Jap-4-1	Japonica	Chr4_4815040	4	4815040	4804871-4874593	5.45765	0.236904
qTFC4-2	qTFC-Ind-4-1	Indica	Chr4_19710124	4	19710124	19684103-19710124	4.82453	0.141912
qTFC4-3	qTFC-Ind-4-2	Indica	Chr4_25197717	4	25197717	24981902-25399507	6.50088	0.161998
	qTFC-Full-4-1	Full	Chr4_25197717	4	25197717	25029953-25399507	6.78721	0.124881
qTFC4-4	qTFC-Ind-4-3	Indica	Chr4_27477072	4	27477072	27477072-27649374	5.08595	0.144999
qTFC4-5	qTFC-Ind-4-4	Indica	Chr4_28104976	4	28104976	28071119-28369470	6.29425	0.159487
qTFC4-6	qTFC-Full-4-2	Full	Chr4_31126049	4	31126049	31109761-31134900	6.4946	0.122761
qTFC5-1	qTFC-Ind-5-1	Indica	Chr5_267248	5	267248	263294-341742	6.05735	0.15662
qTFC5-2	qTFC-Ind-5-2	Indica	Chr5_5867962	5	5867962	5864625-5875590	6.11647	0.157334
qTFC5-3	qTFC-Ind-5-3	Indica	Chr5_13457836	5	13457836	13423985-13595623	5.02661	0.144297
qTFC5-4	qTFC-Full-5-1	Full	Chr5_22309638	5	22309638	22280681-22468262	8.22701	0.135423
	qTFC-Jap-5-1	Japonica	Chr5_22317452	5	22317452	22309638-22357374	5.60938	0.239631
qTFC5-5	qTFC-Full-5-2	Full	Chr5_28496428	5	28496428	28366573-28507241	5.83136	0.117986
qTFC6-1	qTFC-Full-6-1	Full	Chr6_2046161	6	2046161	2046147-2046165	6.35127	0.121726
	qTFC-Ind-6-1	Indica	Chr6_2046161	6	2046161	2046147-2046688	6.25002	0.158951
qTFC6-2	qTFC-Jap-6-1	Japonica	Chr6_21787364	6	21787364	21764533-21787364	5.63384	0.240071
qTFC7-1	qTFC-Ind-7-1	Indica	Chr7_5101424	7	5101424	5101424-5108710	5.4555	0.149393
qTFC7-2	qTFC-Ind-7-2	Indica	Chr7_6069266	7	6069266	5921983-6434616	15.7582	0.28322	Rc
	qTFC-Full-7-1	Full	Chr7_6141196	7	6141196	6062744-6468059	7.91106	0.133095	Rc
qTFC7-3	qTFC-Ind-7-3	Indica	Chr7_6782095	7	6782095	6723681-6878364	7.95997	0.179991
	qTFC-Full-7-2	Full	Chr7_6749334	7	6749334	6749334-6953995	6.17885	0.120483
qTFC7-4	qTFC-Full-7-3	Full	Chr7_26810827	7	26810827	26810827-26845662	5.70969	0.117115
qTFC8-1	qTFC-Jap-8-1	Japonica	Chr8_11614684	8	11614684	11518851-11642515	6.81628	0.261705
qTFC8-2	qTFC-Jap-8-2	Japonica	Chr8_19168748	8	19168748	19146518-19168748	5.48271	0.237354
qTFC8-3	qTFC-Ind-8-1	Indica	Chr8_20653491	8	20653491	20648615-20942578	9.11307	0.194517
	qTFC-Full-8-1	Full	Chr8_20869072	8	20869072	20844005-20939712	5.6285	0.116535
qTFC9-1	qTFC-Full-9-1	Full	Chr9_6114911	9	6114911	6097531-6115261	5.49959	0.115615
qTFC9-2	qTFC-Full-9-2	Full	Chr9_6918385	9	6918385	6908381-6918515	5.5035	0.115642
qTFC9-3	qTFC-Full-9-3	Full	Chr9_10161015	9	10161015	10152884-10162971	8.08649	0.134386
qTFC9-4	qTFC-Full-9-4	Full	Chr9_10830270	9	10830270	10815361-10861337	5.18123	0.11335
qTFC9-5	qTFC-Ind-9-1	Indica	Chr9_12322726	9	12322726	12284005-12322726	5.01613	0.144173
qTFC9-6	qTFC-Jap-9-1	Japonica	Chr9_13117921	9	13117921	13090118-13154397	7.10781	0.267138
qTFC9-7	qTFC-Full-9-5	Full	Chr9_14419332	9	14419332	14014590-14471720	8.29219	0.135904
	qTFC-Jap-9-2	Japonica	Chr9_14210477	9	14210477	14111737-14459848	7.6611	0.277554
qTFC9-8	qTFC-Full-9-7	Full	Chr9_18879291	9	18879291	18821891-18882560	7.95583	0.133424
qTFC10-1	qTFC-Ind-10-1	Indica	Chr10_9870997	10	9870997	9784793-9935259	5.26111	0.147078
qTFC10-2	qTFC-Jap-10-1	Japonica	Chr10_11228250	10	11228250	11137616-11704622	6.95885	0.264357
	qTFC-Full-10-1	Full	Chr10_11225165	10	11225165	11220698-11225165	7.48205	0.129946
qTFC11-1	qTFC-Ind-11-1	Indica	Chr11_7502024	11	7502024	7499148-7535383	5.53005	0.150284
qTFC11-2	qTFC-Ind-11-2	Indica	Chr11_15780873	11	15780873	15769150-15917428	5.52499	0.150223
qTFC11-3	qTFC-Jap-11-1	Japonica	Chr11_17010479	11	17010479	16958604-17010487	5.59574	0.239385
qTFC11-4	qTFC-Full-11-1	Full	Chr11_23285861	11	23285861	23111961-23406804	5.43882	0.115181
	qTFC-Jap-11-2	Japonica	Chr11_23170730	11	23170730	23170584-23285242	5.56071	0.238755
qTFC12-1	qTFC-Full-12-1	Full	Chr12_5130014	12	5130014	4802969-5170219	5.33723	0.114458
qTFC12-2	qTFC-Full-12-2	Full	Chr12_5377072	12	5377072	5377072-5464812	5.9854	0.119091

## Sheet: Table S3
Table S3. Significant SNPs of Rc in the full and indica populations
SNP name	-log10(P) in the full population	-log10(P) in the indica subpopulation	The number of nucleotides away from the start codon (ATG)	SNP Type	Alleles	Note
Chr7_6063531	5.66098	6.92127	+643	synonymous	G/T
Chr7_6064059	6.12463	8.63945	+1171	intron	C/T
Chr7_6064098	7.73148	9.33621	+1210	intron	C/T
Chr7_6064263	6.88252	9.43517	+1375	intron	C/T
Chr7_6064303	6.22684	8.65066	+1415	intron	A/G
Chr7_6064370	5.48894	7.00907	+1482	intron	A/G
Chr7_6064445	7.19915	7.4104	+1557	intron	C/T
Chr7_6064634	4.70306	6.20667	+1746	intron	C/T
Chr7_6065166	5.26244	6.39558	+2278	intron	A/G
Chr7_6065336	8.34295	10.3634	+2448	intron	A/T
Chr7_6065338	8.57699	10.4609	+2450	intron	A/G
Chr7_6065873	9.185	11.3559	+2985	intron	A/G
Chr7_6066590	9.82692	11.736	+3702	intron	C/T
Chr7_6066703	9.08672	11.0119	+3815	intron	G/T
Chr7_6066926	9.58073	11.7729	+4038	intron	C/T
Chr7_6067391	9.07596	10.6929	+4503	non-synonymous	A/G	From ATA to ATG; from Ale to Met
Chr7_6067855	9.54073	11.023	+4967	synonymous	A/G
Chr7_6069227	11.5166	13.5893	+6339	3'UTR	C/T
Chr7_6069266	12.992	15.7582	+6378	3'UTR	C/T

## Sheet: Table S4
Table S4. All significant SNPs from the full and indica populations within the LD interval of qTFC1-6
Significant SNPs in the full and japonica populations	Position	-log10(P) in GWAS of the full population	-log10(P) in GWAS of the japonica population	The gene that contains the significant SNP on the promoter or genebody
Chr1_34313030	34313030	3.56277	not sig.
Chr1_34354219	34354219	2.70398	not sig.
Chr1_34355283	34355283	4.47228	2.70284
Chr1_34357898	34357898	2.76026	not sig.
Chr1_34357933	34357933	2.83343	not sig.
Chr1_34357958	34357958	2.50261	not sig.
Chr1_34358096	34358096	2.69367	not sig.
Chr1_34358865	34358865	2.99468	not sig.
Chr1_34358897	34358897	2.50272	not sig.
Chr1_34359948	34359948	2.63825	not sig.
Chr1_34360442	34360442	2.89039	not sig.
Chr1_34360500	34360500	2.83291	not sig.
Chr1_34361190	34361190	not sig.	2.77615
Chr1_34361252	34361252	3.0689	2.86447
Chr1_34361611	34361611	not sig.	2.55207
Chr1_34362187	34362187	2.81074	not sig.
Chr1_34362993	34362993	not sig.	2.75522
Chr1_34363101	34363101	2.79313	not sig.
Chr1_34363117	34363117	2.52841	not sig.
Chr1_34368002	34368002	not sig.	3.53176
Chr1_34368699	34368699	2.90367	not sig.
Chr1_34368725	34368725	3.13925	not sig.
Chr1_34372447	34372447	2.68322	not sig.
Chr1_34375912	34375912	2.69175	not sig.
Chr1_34377098	34377098	2.56382	not sig.
Chr1_34377891	34377891	3.25879	not sig.	LOC_Os01g59440
Chr1_34380955	34380955	3.14338	not sig.	LOC_Os01g59440
Chr1_34387195	34387195	3.39263	not sig.
Chr1_34387539	34387539	3.12087	not sig.
Chr1_34387944	34387944	3.08464	not sig.
Chr1_34391932	34391932	2.61079	not sig.
Chr1_34392177	34392177	2.80191	not sig.
Chr1_34393590	34393590	2.83126	not sig.
Chr1_34395307	34395307	2.88082	not sig.
Chr1_34396158	34396158	3.21133	not sig.
Chr1_34396353	34396353	2.7339	not sig.
Chr1_34396403	34396403	2.74466	not sig.
Chr1_34398694	34398694	4.00498	not sig.
Chr1_34400263	34400263	2.9718	not sig.
Chr1_34400793	34400793	3.08464	not sig.
Chr1_34400942	34400942	3.2054	not sig.
Chr1_34422650	34422650	not sig.	2.66383
Chr1_34464710	34464710	6.52224	7.56939
Chr1_34464789	34464789	7.43857	7.04327
Chr1_34464814	34464814	7.4293	7.11621
Chr1_34465494	34465494	4.36374	4.8408
Chr1_34466461	34466461	7.53873	6.95603
Chr1_34466480	34466480	6.86974	7.01741
Chr1_34467040	34467040	5.64208	7.56282
Chr1_34467139	34467139	5.30178	6.08269
Chr1_34467161	34467161	5.36896	7.0827
Chr1_34467196	34467196	6.17814	6.84563
Chr1_34467284	34467284	6.75494	7.6293
Chr1_34467581 (Lead SNP of qTFC1-6 in the japonica subpopulation)	34467581	6.75876	8.80608
Chr1_34467834	34467834	5.78056	6.5723
Chr1_34468022	34468022	7.83518	6.61622
Chr1_34468079	34468079	8.13881	7.23674
Chr1_34468095	34468095	8.06463	7.23151
Chr1_34468156	34468156	4.4199	3.86842
Chr1_34468157	34468157	4.12235	3.45109
Chr1_34468179	34468179	4.19987	3.78517
Chr1_34468230	34468230	4.09325	3.64513
Chr1_34468263	34468263	2.5078	3.36511
Chr1_34468270	34468270	3.30163	not sig.
Chr1_34468329	34468329	4.55648	6.2695
Chr1_34468370	34468370	5.78947	7.48507
Chr1_34468419	34468419	6.97719	7.22193
Chr1_34468645	34468645	4.61042	6.84687
Chr1_34468649	34468649	6.28015	6.18303
Chr1_34468833	34468833	5.89343	8.44971
Chr1_34468900	34468900	7.83767	7.28915
Chr1_34468941 (Lead SNP of qTFC1-6 in the full population)	34468941	8.57507	7.26453
Chr1_34469111	34469111	5.54198	6.43874
Chr1_34469198	34469198	5.71836	7.16185
Chr1_34469209	34469209	6.23129	7.72111
Chr1_34469444	34469444	5.793	8.73761
Chr1_34469593	34469593	6.8856	5.52981
Chr1_34472418	34472418	7.93517	6.61275	LOC_Os01g59600
Chr1_34474430	34474430	8.36519	7.69323	LOC_Os01g59600
Chr1_34474442	34474442	8.04405	7.75353	LOC_Os01g59600
Chr1_34476892	34476892	6.83665	7.05436	LOC_Os01g59610
Chr1_34476990	34476990	8.33148	7.4337	LOC_Os01g59610
Chr1_34478631	34478631	5.98383	6.90931
Chr1_34479505	34479505	6.8728	7.60384
Chr1_34479799	34479799	7.4908	6.79578
Chr1_34480002	34480002	7.42351	7.69806
Chr1_34489981	34489981	not sig.	5.95541
Chr1_34491418	34491418	5.89482	5.46469
Chr1_34494987	34494987	4.00726	3.7495
Chr1_34495971	34495971	3.38704	3.69684
Chr1_34496692	34496692	not sig.	2.89939
Chr1_34499004	34499004	3.62683	2.92143

## Sheet: Table S5
Table S5. All significant SNPs from the full and japonica populations within the LD interval of qTFC9-7
Significant SNP in the full and japonica population	Position	-log10(P) in GWAS of the full population	-log10(P) in GWAS of the japonica population	Eight genes with moderate or high expression in the grain-related tissues *
Chr9_14210097	14210097	not sig.	4.70953
Chr9_14210477 (Lead SNP of qTFC9-7 in the japonica subpopulation)	14210477	not sig.	7.6611
Chr9_14346391	14346391	5.45296	4.3077
Chr9_14348277	14348277	4.11487	3.91862
Chr9_14348388	14348388	not sig.	3.73822
Chr9_14359383	14359383	4.73845	not sig.	LOC_Os09g24190
Chr9_14362421	14362421	4.32322	4.11741	LOC_Os09g24200
Chr9_14362948	14362948	4.31811	not sig.	LOC_Os09g24200
Chr9_14364617	14364617	4.07133	3.94963	LOC_Os09g24200
Chr9_14367632	14367632	4.03374	not sig.
Chr9_14367832	14367832	4.05678	not sig.
Chr9_14367859	14367859	4.53267	not sig.
Chr9_14374874	14374874	4.10642	not sig.	LOC_Os09g24210
Chr9_14392506	14392506	4.02353	not sig.
Chr9_14392979	14392979	4.47945	3.9487
Chr9_14393311	14393311	4.15466	3.70489
Chr9_14393314	14393314	4.15466	3.70489
Chr9_14393345	14393345	6.6527	5.36251
Chr9_14393346	14393346	6.6527	5.36251
Chr9_14393463	14393463	not sig.	6.64328
Chr9_14393474	14393474	not sig.	6.29236
Chr9_14393486	14393486	not sig.	5.91937
Chr9_14393491	14393491	not sig.	5.82145
Chr9_14394593	14394593	7.20898	6.15083	LOC_Os09g24250
Chr9_14394606	14394606	6.53513	6.16766	LOC_Os09g24250
Chr9_14394613	14394613	6.25968	5.67376	LOC_Os09g24250
Chr9_14394617	14394617	5.90545	5.6959	LOC_Os09g24250
Chr9_14395503	14395503	4.15519	not sig.	LOC_Os09g24250
Chr9_14395804	14395804	5.14033	not sig.	LOC_Os09g24250
Chr9_14395842	14395842	4.9074	not sig.	LOC_Os09g24250
Chr9_14395875	14395875	4.68783	not sig.	LOC_Os09g24250
Chr9_14395922	14395922	4.00892	not sig.	LOC_Os09g24250
Chr9_14396526	14396526	4.61623	not sig.	LOC_Os09g24250
Chr9_14397435	14397435	4.02594	not sig.	LOC_Os09g24250
Chr9_14397507	14397507	4.1929	not sig.	LOC_Os09g24250
Chr9_14397921	14397921	4.1626	not sig.	LOC_Os09g24250
Chr9_14397922	14397922	4.1626	not sig.	LOC_Os09g24250
Chr9_14398002	14398002	4.13199	not sig.	LOC_Os09g24250
Chr9_14398257	14398257	4.59151	3.7674	LOC_Os09g24250
Chr9_14398410	14398410	5.34137	not sig.	LOC_Os09g24250
Chr9_14398495	14398495	4.19518	not sig.	LOC_Os09g24250
Chr9_14398496	14398496	4.29462	not sig.	LOC_Os09g24250
Chr9_14398618	14398618	4.11493	not sig.	LOC_Os09g24250
Chr9_14398629	14398629	4.38796	not sig.	LOC_Os09g24250
Chr9_14398657	14398657	4.38198	not sig.	LOC_Os09g24250
Chr9_14398921	14398921	4.02328	not sig.	LOC_Os09g24250
Chr9_14399042	14399042	4.54924	3.78279	LOC_Os09g24250
Chr9_14399068	14399068	4.32032	3.82593	LOC_Os09g24250
Chr9_14399618	14399618	not sig.	3.71324	LOC_Os09g24250
Chr9_14399650	14399650	not sig.	3.87047	LOC_Os09g24250
Chr9_14399659	14399659	4.1043	3.76008	LOC_Os09g24250
Chr9_14399663	14399663	4.10638	3.82304	LOC_Os09g24250
Chr9_14399664	14399664	4.18527	3.98266	LOC_Os09g24250
Chr9_14399859	14399859	not sig.	3.83167	LOC_Os09g24250
Chr9_14399937	14399937	4.3132	not sig.	LOC_Os09g24250
Chr9_14400043	14400043	5.14554	5.05305	LOC_Os09g24250
Chr9_14400044	14400044	5.14554	5.05305	LOC_Os09g24250
Chr9_14400062	14400062	5.33124	5.33599	LOC_Os09g24250
Chr9_14400112	14400112	4.29772	not sig.	LOC_Os09g24250
Chr9_14400113	14400113	4.07947	not sig.	LOC_Os09g24250
Chr9_14400148	14400148	not sig.	3.76671	LOC_Os09g24250
Chr9_14400436	14400436	4.36865	not sig.	LOC_Os09g24250
Chr9_14400457	14400457	not sig.	3.73578	LOC_Os09g24250
Chr9_14400714	14400714	not sig.	3.81471	LOC_Os09g24250
Chr9_14400724	14400724	not sig.	3.87448	LOC_Os09g24250
Chr9_14401001	14401001	4.54458	4.04176	LOC_Os09g24250
Chr9_14401532	14401532	5.5532	not sig.
Chr9_14401533	14401533	5.24762	not sig.
Chr9_14401534	14401534	5.5532	not sig.
Chr9_14401541	14401541	4.14265	not sig.
Chr9_14401608	14401608	4.16677	3.85029
Chr9_14401836	14401836	4.61727	4.36786
Chr9_14401882	14401882	6.74722	4.72638
Chr9_14401883	14401883	6.74722	4.72638
Chr9_14401903	14401903	6.62534	4.3427
Chr9_14401928	14401928	4.57305	not sig.
Chr9_14402922	14402922	4.00218	not sig.	LOC_Os09g24260
Chr9_14403001	14403001	not sig.	3.73238	LOC_Os09g24260
Chr9_14403161	14403161	4.13681	not sig.	LOC_Os09g24260
Chr9_14403169	14403169	4.21699	not sig.	LOC_Os09g24260
Chr9_14403176	14403176	4.21699	not sig.	LOC_Os09g24260
Chr9_14403372	14403372	4.46889	3.94626	LOC_Os09g24260
Chr9_14403426	14403426	5.62754	4.99543	LOC_Os09g24260
Chr9_14403438	14403438	4.3306	3.86488	LOC_Os09g24260
Chr9_14403469	14403469	4.42968	3.98179	LOC_Os09g24260
Chr9_14403474	14403474	4.42968	3.98179	LOC_Os09g24260
Chr9_14403727	14403727	4.39793	4.00036	LOC_Os09g24260
Chr9_14403728	14403728	4.12466	3.70708	LOC_Os09g24260
Chr9_14403991	14403991	4.01466	not sig.	LOC_Os09g24260
Chr9_14404014	14404014	4.0121	not sig.	LOC_Os09g24260
Chr9_14404037	14404037	4.32728	not sig.	LOC_Os09g24260
Chr9_14404076	14404076	4.39916	4.00693	LOC_Os09g24260
Chr9_14404085	14404085	4.41149	4.00693	LOC_Os09g24260
Chr9_14404106	14404106	4.12003	not sig.	LOC_Os09g24260
Chr9_14404140	14404140	4.14437	not sig.	LOC_Os09g24260
Chr9_14404144	14404144	4.14437	not sig.	LOC_Os09g24260
Chr9_14404429	14404429	4.50676	3.80605	LOC_Os09g24260
Chr9_14405247	14405247	4.01608	not sig.	LOC_Os09g24260
Chr9_14405426	14405426	4.25409	3.76112	LOC_Os09g24260
Chr9_14405455	14405455	4.2766	not sig.	LOC_Os09g24260
Chr9_14405589	14405589	5.1935	not sig.	LOC_Os09g24260
Chr9_14406291	14406291	4.53944	4.1784	LOC_Os09g24260
Chr9_14407849	14407849	not sig.	3.79786	LOC_Os09g24260
Chr9_14409367	14409367	4.26232	3.71802	LOC_Os09g24260
Chr9_14410173	14410173	4.12985	3.77979	LOC_Os09g24260
Chr9_14410527	14410527	4.31463	3.75442	LOC_Os09g24260
Chr9_14411048	14411048	4.51993	not sig.	LOC_Os09g24260
Chr9_14411067	14411067	4.79461	not sig.	LOC_Os09g24260
Chr9_14411069	14411069	4.5943	not sig.	LOC_Os09g24260
Chr9_14411409	14411409	4.26341	not sig.	LOC_Os09g24260
Chr9_14412428	14412428	4.28484	3.7013	LOC_Os09g24260
Chr9_14413466	14413466	4.2278	not sig.	LOC_Os09g24260
Chr9_14416170	14416170	4.33847	not sig.
Chr9_14416348	14416348	4.78286	not sig.
Chr9_14416421	14416421	4.15974	not sig.
Chr9_14416423	14416423	4.15974	not sig.
Chr9_14416428	14416428	4.09063	not sig.
Chr9_14416446	14416446	4.03269	not sig.
Chr9_14416577	14416577	4.44026	3.75104
Chr9_14416578	14416578	4.44026	3.75104
Chr9_14416625	14416625	4.87963	4.17179
Chr9_14416850	14416850	5.80898	5.32011
Chr9_14416854	14416854	5.46486	4.94812
Chr9_14416861	14416861	5.26636	5.44123
Chr9_14416867	14416867	5.51981	5.38578
Chr9_14416959	14416959	not sig.	4.04758
Chr9_14419313	14419313	not sig.	5.32889
Chr9_14419332 (Lead SNP of qTFC9-7 in the full population)	14419332	8.29219	5.46715
Chr9_14419642	14419642	not sig.	4.14456
Chr9_14419647	14419647	not sig.	4.79298
Chr9_14419654	14419654	not sig.	5.09441
Chr9_14420178	14420178	not sig.	3.86371
Chr9_14420206	14420206	not sig.	4.32339
Chr9_14420658	14420658	not sig.	5.55359
Chr9_14420901	14420901	not sig.	3.78585
Chr9_14420906	14420906	not sig.	3.84385
Chr9_14421046	14421046	4.14607	not sig.
Chr9_14422748	14422748	4.70572	4.36028
Chr9_14423166	14423166	not sig.	5.44962
Chr9_14423205	14423205	4.65429	4.00435
Chr9_14423212	14423212	4.39847	3.77592
Chr9_14423241	14423241	4.14999	not sig.
Chr9_14423278	14423278	4.35024	4.19836
Chr9_14423451	14423451	not sig.	3.75087
Chr9_14423468	14423468	not sig.	3.72282
Chr9_14423470	14423470	4.52541	3.87754
Chr9_14423471	14423471	4.52541	3.87754
Chr9_14423477	14423477	4.1882	not sig.
Chr9_14423479	14423479	4.04796	not sig.
Chr9_14423500	14423500	4.22899	not sig.
Chr9_14423656	14423656	4.58421	4.07137
Chr9_14423667	14423667	5.30096	4.39436
Chr9_14423687	14423687	4.60246	3.87482
Chr9_14424248	14424248	4.54773	3.76199
Chr9_14424263	14424263	4.62148	3.83506
Chr9_14424264	14424264	4.62148	3.83506
Chr9_14424607	14424607	4.2664	not sig.
Chr9_14424682	14424682	5.03501	4.89162
Chr9_14424690	14424690	4.58166	4.66028
Chr9_14424702	14424702	4.74291	4.63202
Chr9_14424766	14424766	not sig.	4.23058
Chr9_14425110	14425110	not sig.	4.26791
Chr9_14425453	14425453	not sig.	4.66748
Chr9_14425546	14425546	4.64972	3.90503
Chr9_14425569	14425569	not sig.	4.96115
Chr9_14425685	14425685	4.92443	not sig.
Chr9_14425767	14425767	4.6516	3.92529
Chr9_14425780	14425780	not sig.	5.76111
Chr9_14425783	14425783	not sig.	6.54727
Chr9_14425810	14425810	not sig.	3.88837
Chr9_14425834	14425834	5.2687	4.38216
Chr9_14425837	14425837	5.2687	4.38216
Chr9_14425846	14425846	5.36123	4.58487
Chr9_14425909	14425909	4.61523	3.96749
Chr9_14425920	14425920	4.64636	3.7979
Chr9_14425924	14425924	4.854	4.04737
Chr9_14425935	14425935	4.32111	not sig.
Chr9_14425976	14425976	4.06349	not sig.
Chr9_14426009	14426009	4.06349	not sig.
Chr9_14426058	14426058	5.17066	not sig.
Chr9_14426102	14426102	4.83175	not sig.
Chr9_14426111	14426111	5.2054	not sig.
Chr9_14426114	14426114	5.2054	not sig.
Chr9_14426125	14426125	4.30835	3.74278
Chr9_14426135	14426135	4.36714	3.78083
Chr9_14426290	14426290	4.20024	not sig.
Chr9_14426428	14426428	4.34532	3.96483
Chr9_14426454	14426454	4.00666	not sig.
Chr9_14426514	14426514	4.27904	3.9526
Chr9_14426515	14426515	4.12566	3.8323
Chr9_14426569	14426569	4.40995	3.72569
Chr9_14426574	14426574	5.10975	4.11593
Chr9_14426696	14426696	4.10744	not sig.
Chr9_14426745	14426745	4.10744	not sig.
Chr9_14426879	14426879	4.15959	3.76304
Chr9_14426885	14426885	4.62373	4.12032
Chr9_14426896	14426896	4.51292	4.12032
Chr9_14426939	14426939	4.02915	not sig.
Chr9_14427426	14427426	4.67264	3.74766
Chr9_14427640	14427640	4.65871	4.41097
Chr9_14427817	14427817	4.06695	not sig.
Chr9_14427846	14427846	4.01023	not sig.
Chr9_14428793	14428793	4.62681	4.28475
Chr9_14428980	14428980	not sig.	3.91361
Chr9_14429383	14429383	4.24518	not sig.
Chr9_14429931	14429931	4.11681	not sig.
Chr9_14430065	14430065	4.70253	4.12849
Chr9_14430066	14430066	4.70253	4.12849
Chr9_14430218	14430218	4.13404	3.74033
Chr9_14430260	14430260	4.19961	not sig.
Chr9_14430365	14430365	4.26222	3.72342
Chr9_14430750	14430750	4.04572	not sig.
Chr9_14430753	14430753	4.23035	not sig.
Chr9_14430794	14430794	4.20024	not sig.
Chr9_14430797	14430797	4.20024	not sig.
Chr9_14430978	14430978	4.62889	not sig.
Chr9_14431039	14431039	4.0508	not sig.
Chr9_14431077	14431077	4.08897	not sig.
Chr9_14431245	14431245	4.80173	4.23427
Chr9_14431260	14431260	5.62396	5.08572
Chr9_14431338	14431338	4.15734	not sig.
Chr9_14431639	14431639	4.1804	3.8302
Chr9_14431642	14431642	4.1804	3.8302
Chr9_14431762	14431762	4.3575	3.83527
Chr9_14431773	14431773	4.1858	3.75442
Chr9_14431845	14431845	4.26875	not sig.
Chr9_14431908	14431908	4.06911	not sig.
Chr9_14431909	14431909	4.06911	not sig.
Chr9_14432298	14432298	4.1399	not sig.
Chr9_14432881	14432881	4.36192	3.95555	LOC_Os09g24290
Chr9_14432890	14432890	4.59941	4.34814	LOC_Os09g24290
Chr9_14433247	14433247	not sig.	6.32623	LOC_Os09g24290
Chr9_14433270	14433270	4.36442	4.18949	LOC_Os09g24290
Chr9_14434024	14434024	4.2646	not sig.	LOC_Os09g24290
Chr9_14434082	14434082	4.13998	not sig.	LOC_Os09g24290
Chr9_14434152	14434152	4.37105	3.78765	LOC_Os09g24290
Chr9_14434463	14434463	4.00107	not sig.	LOC_Os09g24290
Chr9_14434521	14434521	not sig.	5.36578	LOC_Os09g24290
Chr9_14434742	14434742	4.40181	not sig.	LOC_Os09g24290
Chr9_14434772	14434772	4.17523	not sig.	LOC_Os09g24290
Chr9_14434784	14434784	4.34144	not sig.	LOC_Os09g24290
Chr9_14435412	14435412	not sig.	3.72682	LOC_Os09g24290
Chr9_14435430	14435430	not sig.	3.72682	LOC_Os09g24290
Chr9_14435478	14435478	4.16724	not sig.	LOC_Os09g24290
Chr9_14435754	14435754	4.03159	not sig.	LOC_Os09g24290
Chr9_14436279	14436279	not sig.	3.83099	LOC_Os09g24290
Chr9_14436407	14436407	not sig.	4.23461	LOC_Os09g24290
Chr9_14436681	14436681	not sig.	5.43381	LOC_Os09g24290
Chr9_14436879	14436879	not sig.	5.75641	LOC_Os09g24290
Chr9_14436917	14436917	not sig.	4.06103	LOC_Os09g24290
Chr9_14437013	14437013	not sig.	4.94951	LOC_Os09g24290
Chr9_14437014	14437014	not sig.	4.94951	LOC_Os09g24290
Chr9_14437019	14437019	not sig.	4.6401	LOC_Os09g24290
Chr9_14437445	14437445	4.23091	3.7715	LOC_Os09g24290
Chr9_14437463	14437463	4.12815	3.74278	LOC_Os09g24290
Chr9_14437668	14437668	5.05539	4.69372	LOC_Os09g24290
Chr9_14437705	14437705	5.37727	4.69319	LOC_Os09g24290
Chr9_14437735	14437735	4.7422	3.99396	LOC_Os09g24290
Chr9_14438004	14438004	4.52577	3.75769	LOC_Os09g24290
Chr9_14438108	14438108	6.02728	5.11838	LOC_Os09g24290
Chr9_14438112	14438112	6.113	5.2055	LOC_Os09g24290
Chr9_14438153	14438153	4.98241	3.99039	LOC_Os09g24290
Chr9_14438156	14438156	4.8635	3.9063	LOC_Os09g24290
Chr9_14438356	14438356	4.44176	not sig.	LOC_Os09g24290
Chr9_14438431	14438431	4.40174	not sig.	LOC_Os09g24290
Chr9_14438853	14438853	4.00922	not sig.	LOC_Os09g24290
Chr9_14439947	14439947	4.77513	4.34909	LOC_Os09g24290
Chr9_14439984	14439984	4.33798	4.09509	LOC_Os09g24290
Chr9_14440323	14440323	4.8782	4.02157	LOC_Os09g24290
Chr9_14440455	14440455	not sig.	3.84785
Chr9_14440462	14440462	not sig.	3.92395
Chr9_14440603	14440603	4.01331	not sig.
Chr9_14440705	14440705	4.59599	3.92405
Chr9_14440735	14440735	4.0649	not sig.
Chr9_14441930	14441930	4.56579	3.7453
Chr9_14441934	14441934	4.8056	3.74322
Chr9_14441936	14441936	5.09703	3.8034
Chr9_14441937	14441937	5.09703	3.8034
Chr9_14441939	14441939	5.29074	3.8034
Chr9_14441951	14441951	4.20942	not sig.
Chr9_14442324	14442324	4.07663	not sig.
Chr9_14442471	14442471	4.23581	3.72072
Chr9_14442606	14442606	4.01414	4.05751
Chr9_14442736	14442736	4.25486	not sig.
Chr9_14442866	14442866	4.04585	not sig.
Chr9_14442878	14442878	4.51813	not sig.
Chr9_14443382	14443382	4.05218	not sig.
Chr9_14443474	14443474	not sig.	3.71036
Chr9_14443475	14443475	not sig.	4.07359
Chr9_14443595	14443595	4.46644	3.92337
Chr9_14443795	14443795	7.68635	5.15137
Chr9_14443845	14443845	5.4711	4.73634
Chr9_14443852	14443852	not sig.	3.8857
Chr9_14444114	14444114	4.91522	4.74058
Chr9_14444134	14444134	4.2598	4.00604
Chr9_14444413	14444413	4.46881	3.85575
Chr9_14444420	14444420	not sig.	4.16264
Chr9_14444754	14444754	not sig.	3.76302
Chr9_14444800	14444800	not sig.	3.98179
Chr9_14444810	14444810	not sig.	4.17662
Chr9_14444868	14444868	5.13737	5.07384
Chr9_14444872	14444872	5.49536	4.84332
Chr9_14444917	14444917	4.49375	not sig.
Chr9_14444992	14444992	not sig.	3.85534
Chr9_14445156	14445156	not sig.	4.32708
Chr9_14445168	14445168	not sig.	5.78761
Chr9_14445347	14445347	4.06925	not sig.
Chr9_14445350	14445350	4.41633	not sig.
Chr9_14445378	14445378	4.33738	3.73806
Chr9_14445449	14445449	4.05518	not sig.
Chr9_14445732	14445732	4.14497	3.70656
Chr9_14446038	14446038	not sig.	3.94905
Chr9_14446784	14446784	4.02681	not sig.
Chr9_14446977	14446977	4.37868	4.2848
Chr9_14447357	14447357	4.25542	3.90371
Chr9_14447384	14447384	not sig.	3.70478
Chr9_14448175	14448175	4.03943	not sig.
Chr9_14448183	14448183	4.60632	3.74701
Chr9_14448186	14448186	4.40029	not sig.
Chr9_14448294	14448294	4.17454	not sig.
Chr9_14448336	14448336	5.38438	not sig.
Chr9_14448996	14448996	4.00522	not sig.
Chr9_14448999	14448999	4.17817	not sig.
Chr9_14449034	14449034	4.12253	not sig.
Chr9_14449229	14449229	4.11344	not sig.
Chr9_14449400	14449400	4.16521	not sig.
Chr9_14449480	14449480	not sig.	3.75428
Chr9_14449864	14449864	4.1185	3.75428
Chr9_14449995	14449995	4.22499	not sig.
Chr9_14449996	14449996	4.27287	not sig.
Chr9_14450029	14450029	4.34596	not sig.
Chr9_14450082	14450082	4.15998	not sig.
Chr9_14450085	14450085	4.15998	not sig.
Chr9_14450109	14450109	4.01448	3.72638
Chr9_14450146	14450146	4.0516	3.75393
Chr9_14450298	14450298	5.18316	not sig.
Chr9_14450839	14450839	4.26643	3.76112
Chr9_14450851	14450851	4.19961	not sig.
Chr9_14451051	14451051	4.3994	3.74711
Chr9_14451082	14451082	4.09096	not sig.
Chr9_14451091	14451091	4.0961	not sig.
Chr9_14451402	14451402	4.29716	3.75428
Chr9_14451589	14451589	5.48043	4.80106
Chr9_14451637	14451637	4.77734	4.02701
Chr9_14451654	14451654	4.20626	not sig.
Chr9_14451687	14451687	4.31123	3.74792
Chr9_14451885	14451885	4.14689	not sig.
Chr9_14451893	14451893	4.14689	not sig.
Chr9_14452020	14452020	4.31573	3.8129
Chr9_14452032	14452032	4.31016	3.72342
Chr9_14452034	14452034	4.60915	3.72342
Chr9_14452099	14452099	4.31896	not sig.
Chr9_14452376	14452376	4.17859	3.76982
Chr9_14452505	14452505	4.23703	not sig.
Chr9_14452852	14452852	4.47449	3.78247
Chr9_14453302	14453302	not sig.	3.73743
Chr9_14453306	14453306	4.0784	not sig.
Chr9_14453433	14453433	4.29671	not sig.
Chr9_14453437	14453437	4.24759	not sig.
Chr9_14453570	14453570	4.09711	not sig.
Chr9_14453632	14453632	not sig.	4.32158
Chr9_14454575	14454575	4.02882	not sig.
Chr9_14454722	14454722	4.30096	not sig.
Chr9_14456017	14456017	4.15078	not sig.	LOC_Os09g24320
Chr9_14456159	14456159	4.25388	not sig.	LOC_Os09g24320
Chr9_14456186	14456186	4.15796	not sig.	LOC_Os09g24320
Chr9_14456354	14456354	4.10851	not sig.	LOC_Os09g24320
Chr9_14457872	14457872	4.13775	not sig.	LOC_Os09g24320
Chr9_14458311	14458311	5.61406	4.84234	LOC_Os09g24320
Chr9_14458559	14458559	4.98761	not sig.	LOC_Os09g24320
Chr9_14458575	14458575	4.22907	not sig.	LOC_Os09g24320
Chr9_14458592	14458592	5.27637	3.70208	LOC_Os09g24320
Chr9_14458606	14458606	5.96419	4.01388	LOC_Os09g24320
Chr9_14458633	14458633	4.23642	4.06868	LOC_Os09g24320
Chr9_14458636	14458636	4.14432	3.80633	LOC_Os09g24320
Chr9_14458674	14458674	6.35717	5.78774	LOC_Os09g24320
Chr9_14458694	14458694	not sig.	6.22861	LOC_Os09g24320
Chr9_14458709	14458709	not sig.	6.63584	LOC_Os09g24320
Chr9_14458714	14458714	not sig.	4.15242	LOC_Os09g24320
Chr9_14458795	14458795	4.13732	not sig.	LOC_Os09g24320
Chr9_14459170	14459170	4.6348	4.08723	LOC_Os09g24320
Chr9_14459185	14459185	4.26949	not sig.	LOC_Os09g24320
Chr9_14459203	14459203	not sig.	4.68769	LOC_Os09g24320
Chr9_14459215	14459215	4.15631	4.10402	LOC_Os09g24320
Chr9_14459537	14459537	4.10744	not sig.
Chr9_14459682	14459682	4.0074	not sig.
Chr9_14459685	14459685	4.70992	3.79422
Chr9_14459739	14459739	not sig.	5.14263
Chr9_14459767	14459767	not sig.	5.9862
Chr9_14459848	14459848	not sig.	5.32912
Chr9_14459860	14459860	not sig.	3.91798
Chr9_14460002	14460002	4.00105	4.03308
Chr9_14460053	14460053	not sig.	4.27148
Chr9_14461148	14461148	not sig.	4.14935
Chr9_14461699	14461699	4.36384	not sig.	LOC_Os09g24330
Chr9_14461701	14461701	4.185	not sig.	LOC_Os09g24330
Chr9_14461741	14461741	not sig.	4.04099	LOC_Os09g24330
Chr9_14461742	14461742	not sig.	4.32673	LOC_Os09g24330
Chr9_14464442	14464442	4.12744	not sig.	LOC_Os09g24330
Chr9_14464868	14464868	4.0924	not sig.	LOC_Os09g24330
Chr9_14464869	14464869	4.16665	not sig.	LOC_Os09g24330
Chr9_14466833	14466833	not sig.	3.75337	LOC_Os09g24330
Chr9_14470895	14470895	4.31982	4.07117
Chr9_14471720	14471720	5.24735	not sig.
Chr9_14474277	14474277	not sig.	3.78059
Chr9_14475412	14475412	4.31907	not sig.
* The genes in red are candidate genes for qTFC9-7
